# Supplementary material for: 2-[(2-Meth­oxy­benzyl­idene)amino]­phenol
Source: Acta Crystallogr Sect E Struct Rep Online. 2012 Apr 21;68(Pt 5):o1447. doi: 10.1107/S1600536812016224 (PMC3344564; doi:10.1107/S1600536812016224)
Supplement: Supplementary file 2 [file e-68-o1447-Isup2.hkl]

# 
# h,k,l, Fc-squared, Fo-squared, sigma(Fo-squared) and status flag 
# 
data_I
_shelx_title ' a in P2(1)/c' 
_shelx_refln_list_code          4 
_shelx_F_calc_maximum      110.71 
_exptl_crystal_F_000       480.00 
_reflns_d_resolution_high  0.8256 
 
loop_ 
 _symmetry_equiv_pos_as_xyz 
 'x, y, z' 
 '-x, y+1/2, -z+1/2' 
 '-x, -y, -z' 
 'x, -y-1/2, z-1/2' 
 
_cell_length_a     9.8709 
_cell_length_b     6.6606 
_cell_length_c    18.6128 
_cell_angle_alpha  90.000 
_cell_angle_beta  105.249 
_cell_angle_gamma  90.000 
 
_shelx_F_squared_multiplier     1.000 
 
loop_ 
 _refln_index_h 
 _refln_index_k 
 _refln_index_l 
 _refln_F_squared_calc 
 _refln_F_squared_meas 
 _refln_F_squared_sigma 
 _refln_observed_status 
   1   0   0      619.37      636.16      6.88 o 
   2   0   0     3289.50     3396.93     66.27 o 
   3   0   0      626.65      601.97     10.73 o 
   4   0   0     1040.26     1062.11     13.33 o 
   5   0   0      765.72      777.88     11.63 o 
   6   0   0       67.39       69.26      6.90 o 
   7   0   0       17.46       20.82      2.48 o 
   8   0   0      146.67      136.50      6.15 o 
   9   0   0       11.88        6.53      4.19 o 
  10   0   0        0.09        0.41      4.18 o 
  11   0   0        1.90        2.10      4.56 o 
   1   1   0      724.77      648.30      4.40 o 
   2   1   0      645.74      640.86      5.71 o 
   3   1   0       30.01       26.98      1.31 o 
   4   1   0      282.54      297.12      4.30 o 
   5   1   0      306.93      347.87      5.06 o 
   6   1   0        2.16        2.57      0.88 o 
   7   1   0       11.40       10.10      1.38 o 
   8   1   0       23.93       33.01      4.39 o 
   9   1   0       35.18       31.39      3.14 o 
  10   1   0        8.23        7.57      3.28 o 
  11   1   0       12.02        9.05      4.80 o 
   0   2   0      275.43      253.62      7.08 o 
   1   2   0       80.11       70.02      2.76 o 
   2   2   0      379.88      402.42      4.00 o 
   3   2   0      206.69      222.64      8.32 o 
   4   2   0       23.28       27.97      1.59 o 
   5   2   0      400.08      408.27      5.70 o 
   6   2   0       12.55       17.35      1.77 o 
   7   2   0       94.61       87.52      4.07 o 
   8   2   0       75.42       67.96      4.08 o 
   9   2   0       37.22       42.71      3.67 o 
  10   2   0        1.68       -1.09      1.38 o 
  11   2   0        0.38       -0.74      2.71 o 
   1   3   0      163.79      161.02      3.87 o 
   2   3   0     1713.80     1803.54     14.27 o 
   3   3   0       47.16       53.85      1.87 o 
   4   3   0      111.00      117.29      3.08 o 
   5   3   0       21.61       24.14      2.02 o 
   6   3   0       31.16       33.24      2.85 o 
   7   3   0        5.36        3.98      1.59 o 
   8   3   0        1.14        0.91      1.36 o 
   9   3   0       40.82       36.56      3.61 o 
  10   3   0       32.16       29.70      4.89 o 
   0   4   0      926.47      945.82     20.65 o 
   1   4   0       48.97       50.36      2.78 o 
   2   4   0       54.93       59.28      2.27 o 
   3   4   0       45.74       44.24      2.02 o 
   4   4   0      117.48      123.90      4.49 o 
   5   4   0       13.83       12.41      1.82 o 
   6   4   0        0.76       -1.70      1.40 o 
   7   4   0       13.61       10.36      2.20 o 
   8   4   0      140.08      153.20      7.90 o 
   9   4   0        4.68        0.89      2.41 o 
  10   4   0       10.50       17.39      3.62 o 
   1   5   0      292.09      296.81      5.62 o 
   2   5   0       32.61       32.90      2.13 o 
   3   5   0       12.43       14.11      1.94 o 
   4   5   0        8.24        8.88      1.76 o 
   5   5   0      103.93      101.30      6.16 o 
   6   5   0       19.03       14.57      3.17 o 
   7   5   0       18.20       19.18      3.76 o 
   8   5   0        6.96        2.71      2.45 o 
   9   5   0       26.10       29.96      8.19 o 
   0   6   0      458.17      473.43     26.12 o 
   1   6   0       47.22       45.57      3.25 o 
   2   6   0       68.74       67.93      4.11 o 
   3   6   0        2.27        2.07      1.31 o 
   4   6   0       27.81       26.89      4.04 o 
   5   6   0       63.73       55.18      5.63 o 
   6   6   0        9.35        8.93      2.93 o 
   7   6   0        7.56        4.15      2.29 o 
   1   7   0       36.31       37.63      3.01 o 
   2   7   0       42.56       54.81      4.23 o 
   3   7   0       14.34       14.99      3.31 o 
   4   7   0       18.19       23.25      4.01 o 
   5   7   0        0.11       -0.81      1.71 o 
   0   8   0       12.52       11.52      3.93 o 
   1   8   0       25.13       22.17      3.24 o 
 -11   1   1       12.77       19.81      4.23 o 
 -10   1   1       35.56       35.40      4.80 o 
  -9   1   1       97.07      100.56      4.64 o 
  -8   1   1       66.33       69.11      2.86 o 
  -7   1   1       46.45       50.92      2.43 o 
  -6   1   1      156.17      164.32      4.66 o 
  -5   1   1       66.91       79.81      2.46 o 
  -4   1   1      455.77      478.66      5.69 o 
  -3   1   1      569.84      574.55      5.85 o 
  -2   1   1     4730.09     4609.43     26.14 o 
  -1   1   1       62.62       53.27      1.41 o 
   0   1   1        2.16        1.14      0.37 o 
   1   1   1     9466.53     8862.52     48.79 o 
   2   1   1      159.75      150.30      2.04 o 
   3   1   1        0.32        0.42      0.53 o 
   4   1   1        4.24        6.08      0.82 o 
   5   1   1       86.14       97.08      2.57 o 
   6   1   1      408.29      412.59      5.96 o 
   7   1   1      367.37      354.30      5.85 o 
   8   1   1       69.01       71.51      3.82 o 
   9   1   1        0.28        0.95      1.41 o 
  10   1   1       47.40       45.29      5.31 o 
  11   1   1       33.52       45.48      5.77 o 
 -11   2   1       11.37        9.66      6.22 o 
 -10   2   1        2.40        2.67      1.77 o 
  -9   2   1       83.20       81.66      4.64 o 
  -8   2   1      135.22      135.20      5.17 o 
  -7   2   1      181.29      176.15      6.50 o 
  -6   2   1        9.01        9.76      1.32 o 
  -5   2   1      165.98      171.58      3.77 o 
  -4   2   1     1178.00     1285.21     11.43 o 
  -3   2   1     4252.33     4434.77     26.25 o 
  -2   2   1      958.51      928.73      8.74 o 
  -1   2   1     1565.72     1517.05     13.15 o 
   0   2   1     1224.54     1175.53     13.21 o 
   1   2   1      645.91      635.58     12.08 o 
   2   2   1        5.61        5.38      0.57 o 
   3   2   1       25.20       26.09      1.39 o 
   4   2   1      509.17      517.19      6.05 o 
   5   2   1        0.96        2.57      0.74 o 
   6   2   1        2.29        3.56      0.82 o 
   7   2   1      103.04      102.45      4.40 o 
   8   2   1      286.61      283.01      8.59 o 
   9   2   1        0.01        0.90      2.00 o 
  10   2   1       80.76       80.78      6.57 o 
  11   2   1        0.27       -2.46      4.33 o 
 -10   3   1        1.08        5.10      2.24 o 
  -9   3   1        5.29        2.45      1.64 o 
  -8   3   1       34.23       38.17      3.33 o 
  -7   3   1        1.71        0.57      1.26 o 
  -6   3   1       15.54       14.54      1.58 o 
  -5   3   1       69.29       67.62      2.63 o 
  -4   3   1       45.89       48.33      3.75 o 
  -3   3   1      129.58      141.05      3.05 o 
  -2   3   1      859.20      869.95      8.63 o 
  -1   3   1       38.50       38.10      1.90 o 
   0   3   1      202.36      195.86      4.18 o 
   1   3   1      192.62      186.66      4.14 o 
   2   3   1      333.08      360.97      4.61 o 
   3   3   1      268.59      300.93      5.17 o 
   4   3   1       28.18       28.18      1.75 o 
   5   3   1        1.23        0.00      0.75 o 
   6   3   1       62.96       57.41      3.62 o 
   7   3   1        3.84        6.19      1.71 o 
   8   3   1       59.70       60.81      4.18 o 
   9   3   1        1.96        1.86      1.46 o 
  10   3   1       11.82       14.59      3.60 o 
 -10   4   1        1.47       -0.87      1.99 o 
  -9   4   1       32.15       45.30     11.36 o 
  -8   4   1       15.58       11.27      2.96 o 
  -7   4   1      106.85      119.58      5.01 o 
  -6   4   1       45.58       38.84      4.28 o 
  -5   4   1        0.08       -1.00      0.97 o 
  -4   4   1        6.77        5.98      1.14 o 
  -3   4   1      169.47      169.73      4.13 o 
  -2   4   1       95.59       89.18      3.10 o 
  -1   4   1       13.37        8.70      1.16 o 
   0   4   1       59.37       58.19      2.72 o 
   1   4   1      223.30      225.02      5.28 o 
   2   4   1      154.08      148.25      3.26 o 
   3   4   1      501.82      509.89      6.35 o 
   4   4   1      114.18      115.59      3.86 o 
   5   4   1       40.00       42.66      4.21 o 
   6   4   1       75.11       72.54      4.13 o 
   7   4   1       24.00       14.74      2.54 o 
   8   4   1        0.23       -2.32      2.33 o 
   9   4   1        1.45        0.22      2.84 o 
  -9   5   1       16.63       19.87      5.67 o 
  -8   5   1        0.91        2.42      2.77 o 
  -7   5   1        8.90        8.96      3.51 o 
  -6   5   1       18.26       22.57      3.79 o 
  -5   5   1       11.02       17.46      7.87 o 
  -4   5   1      127.48      116.21      4.90 o 
  -3   5   1       36.57       33.22      2.18 o 
  -2   5   1      248.84      253.25      5.18 o 
  -1   5   1       84.03       81.17      3.37 o 
   0   5   1       11.13       13.21      1.85 o 
   1   5   1       12.53       10.57      1.77 o 
   2   5   1        0.22        0.03      0.62 o 
   3   5   1       22.69       21.85      2.30 o 
   4   5   1        6.75        6.77      2.54 o 
   5   5   1        9.18        8.53      2.30 o 
   6   5   1        8.99        6.54      2.53 o 
   7   5   1       27.31       21.12      7.60 o 
   8   5   1       21.16       23.20      4.80 o 
  -7   6   1        0.40       -0.28      2.94 o 
  -6   6   1        4.80        4.93      2.45 o 
  -5   6   1        3.36        0.13      2.10 o 
  -4   6   1       59.67       54.13      5.30 o 
  -3   6   1        5.67        6.32      1.69 o 
  -2   6   1      271.41      283.22      7.47 o 
  -1   6   1        0.65        1.42      0.84 o 
   0   6   1      913.22      994.58     11.12 o 
   1   6   1       25.35       28.95      3.20 o 
   2   6   1        0.19        1.01      2.68 o 
   3   6   1        7.56        5.44      1.68 o 
   4   6   1        0.59       -0.71      1.56 o 
   5   6   1        3.37        2.64      1.94 o 
   6   6   1       29.69       20.82      3.90 o 
   7   6   1        5.06        3.84      3.69 o 
  -5   7   1        0.04       -2.93      3.62 o 
  -4   7   1        0.00       -1.28      1.70 o 
  -3   7   1        5.09        7.36      2.81 o 
  -2   7   1       14.69       16.57      3.26 o 
  -1   7   1        5.83        7.73      1.64 o 
   0   7   1       64.80       71.68      3.81 o 
   1   7   1      230.57      224.72      6.11 o 
   2   7   1       12.14       16.13      2.58 o 
   3   7   1        3.69        4.16      2.37 o 
   4   7   1        9.28        9.00      2.75 o 
   5   7   1       14.89       16.75      4.26 o 
  -1   8   1        2.59        2.14      1.92 o 
   0   8   1        0.24        0.24      3.95 o 
   1   8   1        6.92       12.81      3.19 o 
 -11   0   2        4.02        8.24      4.91 o 
 -10   0   2        3.66        6.91      4.46 o 
  -9   0   2       10.99       11.87      2.39 o 
  -8   0   2      123.09      131.50      6.73 o 
  -7   0   2      112.50      110.17      4.76 o 
  -6   0   2     1117.47     1155.09     16.06 o 
  -5   0   2      648.30      751.94     11.38 o 
  -4   0   2     1990.12     2038.36     21.83 o 
  -3   0   2     3381.82     3424.32     32.15 o 
  -2   0   2     8591.86     8238.24    152.32 o 
  -1   0   2     1034.58      939.87     13.76 o 
   0   0   2      902.98      906.64      7.70 o 
   1   0   2     2868.75     2841.19     38.34 o 
   2   0   2       51.23       52.81      5.18 o 
   3   0   2     1612.23     1524.39     16.49 o 
   4   0   2      203.73      191.68     10.44 o 
   5   0   2        8.20        7.00      1.37 o 
   6   0   2       10.60       10.15      1.67 o 
   7   0   2        4.41        2.81      2.05 o 
   8   0   2       47.37       47.79      6.99 o 
   9   0   2       63.70       66.55      8.42 o 
  10   0   2      160.84      152.80     11.81 o 
  11   0   2       40.62       40.26      7.94 o 
 -11   1   2       47.81       51.71      5.71 o 
 -10   1   2       13.15       17.01      2.62 o 
  -9   1   2        4.40        3.25      1.56 o 
  -8   1   2      248.52      245.44      5.26 o 
  -7   1   2       35.68       29.25      2.08 o 
  -6   1   2      139.45      133.76      3.45 o 
  -5   1   2      165.70      195.60      3.82 o 
  -4   1   2       80.28       86.83      2.38 o 
  -3   1   2     3123.94     3200.15     21.69 o 
  -2   1   2     7121.16     7070.76     39.33 o 
  -1   1   2     1625.97     1588.65     12.89 o 
   0   1   2      243.71      220.87      2.66 o 
   1   1   2     4378.33     4361.05     25.21 o 
   2   1   2      511.19      495.59      6.31 o 
   3   1   2        2.47        3.12      0.92 o 
   4   1   2      775.76      744.33      7.32 o 
   5   1   2      206.09      209.26      4.49 o 
   6   1   2      155.61      144.62      3.34 o 
   7   1   2       49.37       47.80      3.24 o 
   8   1   2      292.51      291.09      7.30 o 
   9   1   2       27.64       33.29      4.62 o 
  10   1   2        1.04        4.28      4.12 o 
  11   1   2       11.46       17.85      4.16 o 
 -11   2   2        5.11        5.95      2.40 o 
 -10   2   2        3.60        4.83      1.80 o 
  -9   2   2        8.96       12.03      2.70 o 
  -8   2   2      126.51      125.68      4.94 o 
  -7   2   2       75.54       78.97      3.90 o 
  -6   2   2       14.47       17.08      1.61 o 
  -5   2   2      124.24      125.75      4.52 o 
  -4   2   2       43.68       40.39      1.87 o 
  -3   2   2      186.82      174.14      4.08 o 
  -2   2   2     3955.04     3850.41     34.34 o 
  -1   2   2      347.42      318.61      5.08 o 
   0   2   2      245.13      226.81      3.76 o 
   1   2   2      716.57      686.35      7.62 o 
   2   2   2      119.26      115.41      2.35 o 
   3   2   2     1780.07     1886.24     14.80 o 
   4   2   2        1.59        4.04      0.64 o 
   5   2   2       20.63       19.13      1.06 o 
   6   2   2       21.90       23.34      2.96 o 
   7   2   2       31.40       32.84      3.06 o 
   8   2   2       61.11       61.98      4.12 o 
   9   2   2        3.33        3.57      1.79 o 
  10   2   2        1.09        3.26      2.62 o 
 -10   3   2        3.74        4.42      2.36 o 
  -9   3   2        0.44        0.36      1.54 o 
  -8   3   2        3.10        1.43      1.87 o 
  -7   3   2       69.94       69.97      3.88 o 
  -6   3   2       15.82       21.17      1.86 o 
  -5   3   2        2.06        4.43      1.09 o 
  -4   3   2        1.29       -0.01      0.72 o 
  -3   3   2      473.27      513.81      6.44 o 
  -2   3   2      878.36      933.54      9.24 o 
  -1   3   2        3.34        1.98      0.73 o 
   0   3   2        0.10        0.37      0.67 o 
   1   3   2       32.79       33.45      1.96 o 
   2   3   2       19.80       25.08      1.17 o 
   3   3   2        1.24        2.50      0.73 o 
   4   3   2       55.05       65.63      2.70 o 
   5   3   2        5.01        3.83      1.34 o 
   6   3   2       77.07       75.09      4.01 o 
   7   3   2      116.01      111.83      4.88 o 
   8   3   2      129.25      119.30      5.31 o 
   9   3   2       39.84       41.36      4.36 o 
  10   3   2        1.60        3.52      2.04 o 
 -10   4   2        9.35       15.61      3.66 o 
  -9   4   2       13.44       10.78      3.05 o 
  -8   4   2        0.20       -0.07      1.70 o 
  -7   4   2       96.37       89.93     14.93 o 
  -6   4   2       42.08       45.20      3.62 o 
  -5   4   2      155.61      152.90      9.27 o 
  -4   4   2       93.05       96.04      3.00 o 
  -3   4   2      174.32      175.29      3.93 o 
  -2   4   2       40.60       39.49      2.45 o 
  -1   4   2        0.39       -0.81      0.54 o 
   0   4   2       12.11       10.30      1.69 o 
   1   4   2       87.97       82.10      3.17 o 
   2   4   2       55.96       53.14      2.00 o 
   3   4   2      618.73      641.44      7.02 o 
   4   4   2        0.05       -0.04      0.88 o 
   5   4   2        1.55        0.32      1.30 o 
   6   4   2       14.41        4.88      1.73 o 
   7   4   2       69.45       60.95      4.30 o 
   8   4   2        3.88        8.87      2.17 o 
   9   4   2        5.98        7.67      3.19 o 
  -9   5   2        5.68        9.92      3.08 o 
  -8   5   2        0.43       -0.01      2.03 o 
  -7   5   2        2.16       -0.42      1.81 o 
  -6   5   2      144.46      122.58      6.86 o 
  -5   5   2       42.29       36.73      3.13 o 
  -4   5   2        7.14        5.12      1.66 o 
  -3   5   2       33.66       38.33      2.39 o 
  -2   5   2       32.70       33.54      2.27 o 
  -1   5   2       63.73       62.68      2.65 o 
   0   5   2      356.35      349.19      7.36 o 
   1   5   2       53.78       52.13      3.25 o 
   2   5   2       45.58       47.50      4.16 o 
   3   5   2        3.73        3.95      1.31 o 
   4   5   2       24.56       23.19      3.39 o 
   5   5   2        5.40       -0.60      1.46 o 
   6   5   2       89.76       85.77      6.54 o 
   7   5   2       87.01       75.48      6.59 o 
   8   5   2        1.67        0.68      3.74 o 
  -7   6   2       22.37       19.00      4.81 o 
  -6   6   2       14.72       23.06      4.12 o 
  -5   6   2        3.52        4.98      3.17 o 
  -4   6   2       33.46       33.81      3.36 o 
  -3   6   2      102.65      106.55      4.83 o 
  -2   6   2      162.25      174.78      4.22 o 
  -1   6   2        0.06       -0.32      0.81 o 
   0   6   2       34.75       37.84      2.69 o 
   1   6   2       37.13       41.44      3.73 o 
   2   6   2       11.78       15.35      2.16 o 
   3   6   2        6.36        5.68      2.42 o 
   4   6   2        1.26        2.42      2.09 o 
   5   6   2        1.77        2.14      2.17 o 
   6   6   2        5.20       -0.30      1.97 o 
   7   6   2        5.61        7.22      2.63 o 
  -5   7   2        0.10       -0.86      1.89 o 
  -4   7   2        0.14       -0.59      1.87 o 
  -3   7   2        1.59        2.03      2.04 o 
  -2   7   2        0.75        1.09      1.47 o 
  -1   7   2       72.73       78.61      4.84 o 
   0   7   2        1.09        3.67      1.28 o 
   1   7   2        6.08        7.39      2.94 o 
   2   7   2        0.03        1.02      2.00 o 
   3   7   2        0.96        1.00      2.15 o 
   4   7   2       13.17       15.02      4.05 o 
   5   7   2        5.54        5.00      2.59 o 
  -1   8   2       19.83       27.47      3.46 o 
   0   8   2        3.22        5.08      1.88 o 
 -11   1   3       15.06       18.84      4.06 o 
 -10   1   3       46.16       44.49      3.81 o 
  -9   1   3       13.94       11.78      1.74 o 
  -8   1   3       57.53       57.37      2.80 o 
  -7   1   3      144.99      159.20      4.04 o 
  -6   1   3      555.28      535.88      7.11 o 
  -5   1   3        2.47        1.90      0.89 o 
  -4   1   3      198.00      198.69      3.52 o 
  -3   1   3     1052.34     1034.54      8.81 o 
  -2   1   3     2484.82     2517.57     19.95 o 
  -1   1   3     5366.17     5260.54     31.00 o 
   0   1   3      731.22      722.70      6.05 o 
   1   1   3     3170.29     3151.75     15.65 o 
   2   1   3      574.70      560.64      5.51 o 
   3   1   3       30.53       25.53      1.81 o 
   4   1   3       47.11       42.31      1.36 o 
   5   1   3      283.32      262.27      4.03 o 
   6   1   3       47.42       44.85      2.22 o 
   7   1   3       20.55       19.13      2.32 o 
   8   1   3       25.27       24.74      2.81 o 
   9   1   3       19.87       25.23      4.18 o 
  10   1   3       94.80       98.22     11.12 o 
 -11   2   3        9.38        7.19      5.48 o 
 -10   2   3       13.27       13.25      3.12 o 
  -9   2   3        8.63        5.84      1.79 o 
  -8   2   3      286.15      284.12      5.82 o 
  -7   2   3      730.13      720.42      9.20 o 
  -6   2   3        4.89        5.62      1.21 o 
  -5   2   3     1988.23     2027.38     20.94 o 
  -4   2   3      418.87      405.54      5.38 o 
  -3   2   3      128.36      150.72      2.52 o 
  -2   2   3       90.51       93.92      5.64 o 
  -1   2   3       99.62       96.00      3.02 o 
   0   2   3     2522.89     2501.79     24.80 o 
   1   2   3       32.97       35.39      2.21 o 
   2   2   3      105.33       93.64      2.77 o 
   3   2   3     1545.70     1722.24     27.82 o 
   4   2   3      100.90      108.60      3.75 o 
   5   2   3       63.55       54.02      3.05 o 
   6   2   3       36.18       34.90      2.97 o 
   7   2   3       23.04       22.26      2.70 o 
   8   2   3        8.48        7.67      1.98 o 
   9   2   3       17.70       17.50      2.59 o 
  10   2   3        0.93       -3.23      2.15 o 
 -11   3   3        0.96        0.61      2.41 o 
 -10   3   3        0.11        1.51      2.37 o 
  -9   3   3        6.22        5.81      4.10 o 
  -8   3   3        0.70        0.99      1.81 o 
  -7   3   3      190.14      197.80      4.90 o 
  -6   3   3       86.00       83.75      3.07 o 
  -5   3   3      148.21      153.13      6.76 o 
  -4   3   3       20.65       21.15      2.16 o 
  -3   3   3      186.81      208.93      5.15 o 
  -2   3   3        0.78        3.47      0.96 o 
  -1   3   3       20.56       20.89      1.35 o 
   0   3   3       95.79       90.66      3.07 o 
   1   3   3      370.86      351.25      6.86 o 
   2   3   3      420.03      439.12      7.67 o 
   3   3   3       10.94       11.77      1.13 o 
   4   3   3        0.59        1.12      0.73 o 
   5   3   3       71.88       76.55      3.76 o 
   6   3   3       57.89       54.24      6.46 o 
   7   3   3       29.23       23.12      2.82 o 
   8   3   3       23.92       21.57      2.93 o 
   9   3   3        7.65        7.99      3.25 o 
  10   3   3        0.07       -2.49      2.99 o 
 -10   4   3        8.56       11.23      5.74 o 
  -9   4   3        2.06        1.06      2.21 o 
  -8   4   3       16.27       19.89      3.66 o 
  -7   4   3        1.59        1.82      1.81 o 
  -6   4   3      136.28      132.55      5.01 o 
  -5   4   3       63.23       64.29      2.92 o 
  -4   4   3      251.47      245.44      6.43 o 
  -3   4   3       25.89       23.12      1.82 o 
  -2   4   3      278.23      303.61      6.03 o 
  -1   4   3      294.21      284.20      4.92 o 
   0   4   3      299.35      323.03      5.38 o 
   1   4   3      919.25      976.21     12.13 o 
   2   4   3       79.71       81.86      3.25 o 
   3   4   3        0.18        0.06      0.82 o 
   4   4   3        4.65        6.31      2.00 o 
   5   4   3        8.57        8.93      1.79 o 
   6   4   3       42.04       37.48      3.46 o 
   7   4   3        0.39        3.38      1.56 o 
   8   4   3      124.38      134.14      5.97 o 
   9   4   3       12.96        9.88      2.54 o 
  -9   5   3        0.43       -1.11      2.23 o 
  -8   5   3        5.71        6.87      4.03 o 
  -7   5   3        8.44        6.45      5.26 o 
  -6   5   3        0.12        1.02      1.85 o 
  -5   5   3       89.88       79.45      5.35 o 
  -4   5   3      202.01      193.83      4.79 o 
  -3   5   3       17.58       16.79      1.75 o 
  -2   5   3        1.81        2.88      0.79 o 
  -1   5   3       26.26       26.16      2.00 o 
   0   5   3       49.20       45.59      2.89 o 
   1   5   3      333.19      309.63      6.88 o 
   2   5   3       24.07       24.42      2.43 o 
   3   5   3        0.06       -0.15      0.92 o 
   4   5   3       74.91       86.13      5.91 o 
   5   5   3       50.07       39.14      4.61 o 
   6   5   3        2.46        1.70      2.33 o 
   7   5   3       18.45       20.06      4.00 o 
   8   5   3        4.81        4.73      2.61 o 
  -7   6   3        2.21        1.61      2.65 o 
  -6   6   3       39.51       37.77      5.03 o 
  -5   6   3       28.54       27.40      4.11 o 
  -4   6   3       38.47       39.45      3.60 o 
  -3   6   3        6.90       10.76      2.15 o 
  -2   6   3       12.11       11.57      1.45 o 
  -1   6   3      225.98      221.20      5.31 o 
   0   6   3      174.66      171.70      4.77 o 
   1   6   3      154.24      175.51      7.34 o 
   2   6   3       17.65       19.45      2.60 o 
   3   6   3       18.18       27.06      3.86 o 
   4   6   3        3.33        3.75      1.96 o 
   5   6   3        1.10       -0.66      1.79 o 
   6   6   3        0.26       -1.55      1.65 o 
   7   6   3        5.34        7.85      2.75 o 
  -5   7   3        8.10       11.31      3.09 o 
  -4   7   3        7.07        2.81      3.02 o 
  -3   7   3       33.31       40.78      4.54 o 
  -2   7   3      119.61      128.29      5.66 o 
  -1   7   3      203.69      203.70      5.78 o 
   0   7   3        1.79        0.46      1.19 o 
   1   7   3       29.78       31.05      2.76 o 
   2   7   3       20.45       27.96      4.29 o 
   3   7   3       17.32       13.32      3.31 o 
   4   7   3       15.34       15.88      3.53 o 
   5   7   3        0.88        1.25      2.19 o 
 -11   0   4        7.66       10.85      5.06 o 
 -10   0   4       25.39       27.82      3.59 o 
  -9   0   4      290.72      281.51     14.02 o 
  -8   0   4      541.97      527.82     20.11 o 
  -7   0   4       40.81       35.98      3.22 o 
  -6   0   4      366.85      398.01     12.38 o 
  -5   0   4      427.98      519.48     10.32 o 
  -4   0   4       43.72       36.05      2.30 o 
  -3   0   4     1830.25     1721.03     18.26 o 
  -2   0   4      543.32      564.62     11.40 o 
  -1   0   4     1300.01     1219.98     13.22 o 
   0   0   4    12083.15    11311.46     82.04 o 
   1   0   4    12257.01    11628.77     93.28 o 
   2   0   4      545.05      534.95     17.15 o 
   3   0   4      370.68      353.18      6.27 o 
   4   0   4      168.95      158.38      4.30 o 
   5   0   4      317.95      329.79      7.32 o 
   6   0   4      144.94      132.79      9.34 o 
   7   0   4       87.51       83.87      8.24 o 
   8   0   4       91.85      109.22      9.81 o 
   9   0   4      158.52      170.15     12.27 o 
  10   0   4       39.41       58.17      9.19 o 
 -11   1   4       39.03       42.10      5.17 o 
 -10   1   4       58.36       58.12      4.09 o 
  -9   1   4       22.29       21.29      2.15 o 
  -8   1   4       32.28       28.01      2.53 o 
  -7   1   4       51.14       58.52      2.70 o 
  -6   1   4      122.90      125.30      3.35 o 
  -5   1   4      405.26      414.66      9.44 o 
  -4   1   4      180.11      170.15      3.24 o 
  -3   1   4      148.36      141.52      2.37 o 
  -2   1   4     1815.93     1810.66     15.64 o 
  -1   1   4      686.56      678.85      6.01 o 
   0   1   4     6066.25     5923.97     35.22 o 
   1   1   4     3615.28     3535.25     25.60 o 
   2   1   4      305.11      275.49      4.17 o 
   3   1   4      941.48      957.73     14.21 o 
   4   1   4      145.20      146.00      4.07 o 
   5   1   4       71.31       76.63      2.07 o 
   6   1   4       12.96       10.71      1.76 o 
   7   1   4       17.75       15.67      2.20 o 
   8   1   4       62.03       52.49      5.48 o 
   9   1   4      123.15      128.79      7.77 o 
  10   1   4       19.44       17.66      4.22 o 
 -11   2   4       12.75       13.47      3.18 o 
 -10   2   4        4.36        6.87      2.31 o 
  -9   2   4       63.48       55.00      3.88 o 
  -8   2   4        0.17        1.73      1.29 o 
  -7   2   4       69.36       59.62      2.79 o 
  -6   2   4      320.26      301.56      5.31 o 
  -5   2   4      569.43      596.13      7.25 o 
  -4   2   4     1308.83     1300.73     10.22 o 
  -3   2   4      467.78      436.53      8.16 o 
  -2   2   4     1750.88     1861.51     13.98 o 
  -1   2   4      541.23      531.52      6.72 o 
   0   2   4      337.86      311.64      4.15 o 
   1   2   4       15.69       14.96      1.12 o 
   2   2   4       72.44       65.31      1.77 o 
   3   2   4       86.31       97.45      4.37 o 
   4   2   4      294.25      281.40      6.16 o 
   5   2   4        0.57        0.81      1.06 o 
   6   2   4      221.87      206.80      5.91 o 
   7   2   4        0.65       -0.12      1.12 o 
   8   2   4       33.15       31.75      3.27 o 
   9   2   4        8.08       12.10      3.47 o 
  10   2   4        9.31       11.69      3.62 o 
 -11   3   4        0.54        1.91      2.25 o 
 -10   3   4        4.82       11.13      5.10 o 
  -9   3   4        0.35       -0.11      1.76 o 
  -8   3   4       59.44       66.74      5.59 o 
  -7   3   4      931.68      956.62     16.65 o 
  -6   3   4       41.46       37.87      2.53 o 
  -5   3   4      178.80      165.69      4.99 o 
  -4   3   4     1297.65     1341.16     12.90 o 
  -3   3   4        0.02        1.79      0.82 o 
  -2   3   4      384.19      410.12      6.33 o 
  -1   3   4      498.16      518.66      6.21 o 
   0   3   4      152.26      173.82      3.47 o 
   1   3   4     2262.89     2407.60     21.21 o 
   2   3   4      405.45      442.32     12.34 o 
   3   3   4       11.28       11.92      1.65 o 
   4   3   4       17.17       16.04      2.05 o 
   5   3   4       95.82       97.22      4.19 o 
   6   3   4       49.59       47.01      3.64 o 
   7   3   4       11.39       11.41      2.09 o 
   8   3   4        5.79        6.39      2.04 o 
   9   3   4        0.05       -0.32      2.07 o 
 -10   4   4       25.56       26.25      4.44 o 
  -9   4   4       22.96       21.80      3.97 o 
  -8   4   4      201.35      202.91      8.99 o 
  -7   4   4       70.37       75.99     11.01 o 
  -6   4   4       16.51       19.10      2.58 o 
  -5   4   4        0.25       -0.48      0.90 o 
  -4   4   4       50.50       49.32      4.68 o 
  -3   4   4       95.95       83.71      2.93 o 
  -2   4   4       17.15       17.27      1.68 o 
  -1   4   4       20.54       18.21      1.53 o 
   0   4   4      277.77      287.72      7.36 o 
   1   4   4        4.08        2.23      1.09 o 
   2   4   4       12.01       16.64      1.41 o 
   3   4   4      263.16      270.56      5.60 o 
   4   4   4      197.22      181.01      7.13 o 
   5   4   4        0.03        1.64      1.17 o 
   6   4   4       16.64       17.49      2.58 o 
   7   4   4       17.58       14.35      2.53 o 
   8   4   4        7.44       10.68      2.51 o 
   9   4   4        0.38        1.63      4.13 o 
  -9   5   4        7.55       10.99      3.28 o 
  -8   5   4        1.48        4.35      4.19 o 
  -7   5   4        0.22       -1.23      2.29 o 
  -6   5   4       22.55       21.94      2.88 o 
  -5   5   4      245.79      238.02      7.49 o 
  -4   5   4       96.41      105.29      4.55 o 
  -3   5   4      167.41      158.92      3.68 o 
  -2   5   4       62.77       61.00      3.58 o 
  -1   5   4        8.48        6.90      1.19 o 
   0   5   4        1.15        2.10      0.91 o 
   1   5   4      151.77      136.57      4.61 o 
   2   5   4      145.89      143.50      7.77 o 
   3   5   4       40.69       44.89      4.48 o 
   4   5   4       84.17       86.20      5.94 o 
   5   5   4       84.60       72.92      6.00 o 
   6   5   4        0.29       -0.02      2.01 o 
   7   5   4        3.71        8.01      2.98 o 
   8   5   4       33.25       36.40      5.14 o 
  -7   6   4        0.15        0.87      2.09 o 
  -6   6   4        0.65       -1.20      2.34 o 
  -5   6   4        0.17       -0.86      1.97 o 
  -4   6   4       54.62       48.21      3.95 o 
  -3   6   4      239.35      243.44      9.93 o 
  -2   6   4       95.44       91.96      3.72 o 
  -1   6   4       20.20       17.67      1.91 o 
   0   6   4       13.93       11.02      1.90 o 
   1   6   4       50.62       54.97      3.63 o 
   2   6   4       13.81        9.64      1.96 o 
   3   6   4       10.83        8.05      2.42 o 
   4   6   4        0.31       -1.85      2.48 o 
   5   6   4        5.99       12.33      3.33 o 
   6   6   4        2.20        2.02      2.28 o 
  -5   7   4        0.38        1.72      2.35 o 
  -4   7   4        2.01        1.91      2.02 o 
  -3   7   4       26.50       24.12      3.15 o 
  -2   7   4        1.46        2.81      1.58 o 
  -1   7   4        6.01        6.69      1.69 o 
   0   7   4       13.64       20.30      2.57 o 
   1   7   4       70.37       81.65      5.19 o 
   2   7   4        0.00        2.45      3.31 o 
   3   7   4        1.45       -0.53      2.05 o 
   4   7   4        0.57        1.52      2.29 o 
 -11   1   5        7.21       15.61      3.35 o 
 -10   1   5       17.00       10.75      2.36 o 
  -9   1   5       12.28       10.64      1.70 o 
  -8   1   5       35.69       38.29      2.54 o 
  -7   1   5      147.37      135.86      3.80 o 
  -6   1   5        4.74        4.39      1.06 o 
  -5   1   5      750.15      829.48      8.74 o 
  -4   1   5      369.15      359.89      5.43 o 
  -3   1   5      510.72      528.64      5.55 o 
  -2   1   5     1019.17     1051.86     10.78 o 
  -1   1   5        3.17        2.15      0.95 o 
   0   1   5     7213.24     6980.69     43.08 o 
   1   1   5     3151.86     3295.00     18.16 o 
   2   1   5        0.15        0.66      0.53 o 
   3   1   5      626.98      638.90      6.92 o 
   4   1   5      408.35      421.39      7.28 o 
   5   1   5        1.41        0.13      0.92 o 
   6   1   5        6.63        6.09      1.90 o 
   7   1   5        2.42        3.28      1.45 o 
   8   1   5      618.06      614.49     15.58 o 
   9   1   5       13.02       10.25      3.43 o 
  10   1   5       14.97       13.95      3.72 o 
 -11   2   5       50.76       61.74      5.99 o 
 -10   2   5        7.51        6.59      2.87 o 
  -9   2   5        0.53        0.86      1.22 o 
  -8   2   5      131.83      134.90      4.13 o 
  -7   2   5        4.86        3.93      1.14 o 
  -6   2   5      177.26      188.58      4.16 o 
  -5   2   5       76.53       84.77      2.54 o 
  -4   2   5      132.82      124.17      2.32 o 
  -3   2   5       36.67       33.79      2.12 o 
  -2   2   5       84.87       97.18      2.98 o 
  -1   2   5     3421.07     3482.01     23.68 o 
   0   2   5      166.71      154.03      2.94 o 
   1   2   5      543.51      553.26      5.58 o 
   2   2   5      644.46      659.52      6.84 o 
   3   2   5       21.10       25.32      2.23 o 
   4   2   5      278.81      280.57      6.27 o 
   5   2   5        0.69        0.70      0.62 o 
   6   2   5      130.71      125.64      4.78 o 
   7   2   5        0.77        0.21      1.56 o 
   8   2   5        6.09        7.70      2.02 o 
   9   2   5        4.69        4.06      2.81 o 
  10   2   5        0.27       -3.26      2.17 o 
 -11   3   5        1.40        0.52      4.84 o 
 -10   3   5        3.67        3.79      2.41 o 
  -9   3   5       21.76       16.99      3.49 o 
  -8   3   5       42.16       45.78      3.58 o 
  -7   3   5       63.59       56.85      3.79 o 
  -6   3   5        3.11        3.51      1.02 o 
  -5   3   5       19.26       18.83      1.86 o 
  -4   3   5       59.05       60.38      2.67 o 
  -3   3   5      115.82      110.13      2.45 o 
  -2   3   5      344.94      312.70      4.53 o 
  -1   3   5      800.56      880.72      8.84 o 
   0   3   5       53.56       46.72      2.02 o 
   1   3   5      362.11      370.44      7.11 o 
   2   3   5       17.56       19.08      1.58 o 
   3   3   5       40.54       37.08      1.56 o 
   4   3   5       26.01       24.33      2.50 o 
   5   3   5        3.63        0.89      1.39 o 
   6   3   5       14.77       15.23      2.41 o 
   7   3   5        0.14        2.90      1.52 o 
   8   3   5        7.20        7.24      2.62 o 
   9   3   5        6.72        9.09      3.90 o 
 -10   4   5        1.82       -1.34      2.22 o 
  -9   4   5        6.80       10.56      2.95 o 
  -8   4   5       71.96       63.68      5.98 o 
  -7   4   5       85.82       88.48      4.83 o 
  -6   4   5     1016.71     1038.22     15.13 o 
  -5   4   5      177.59      172.38      4.56 o 
  -4   4   5       90.81       96.99      3.34 o 
  -3   4   5       43.04       43.87      1.90 o 
  -2   4   5      176.86      176.78      3.79 o 
  -1   4   5      316.78      323.93      6.55 o 
   0   4   5        1.19        0.70      1.05 o 
   1   4   5      109.29      112.40      3.69 o 
   2   4   5       43.15       35.75      2.42 o 
   3   4   5        7.15        4.82      1.86 o 
   4   4   5       39.80       39.73      4.19 o 
   5   4   5       26.89       26.15      2.95 o 
   6   4   5      169.92      139.03      5.67 o 
   7   4   5       16.68       12.38      2.86 o 
   8   4   5        1.37        0.25      2.53 o 
  -9   5   5        0.10        2.15      2.22 o 
  -8   5   5        0.07       -1.52      1.89 o 
  -7   5   5        8.68        9.63      2.73 o 
  -6   5   5        0.55       -1.06      1.46 o 
  -5   5   5        0.88        0.86      1.26 o 
  -4   5   5       87.61       86.70      3.54 o 
  -3   5   5      186.02      187.99      4.88 o 
  -2   5   5      252.84      255.36      5.15 o 
  -1   5   5       14.88       11.55      1.51 o 
   0   5   5      314.78      309.75      5.96 o 
   1   5   5       28.02       28.68      2.22 o 
   2   5   5       32.37       29.48      2.60 o 
   3   5   5        7.61        7.01      2.18 o 
   4   5   5        3.08        5.12      2.27 o 
   5   5   5       69.92       70.89      6.30 o 
   6   5   5       27.25       30.02      4.29 o 
   7   5   5        8.34        5.73      2.74 o 
  -7   6   5        1.59        0.43      2.00 o 
  -6   6   5        2.18        2.55      2.28 o 
  -5   6   5        0.70       -0.19      1.49 o 
  -4   6   5      127.76      118.72      6.74 o 
  -3   6   5        0.83        1.41      1.10 o 
  -2   6   5        2.71        1.42      1.05 o 
  -1   6   5        3.97        7.03      1.71 o 
   0   6   5      179.87      172.96      4.85 o 
   1   6   5        0.14       -0.45      1.15 o 
   2   6   5       24.44       27.58      3.59 o 
   3   6   5        5.36        6.04      2.40 o 
   4   6   5        0.47        3.11      2.34 o 
   5   6   5       12.45       16.36      3.56 o 
   6   6   5        2.52        2.42      2.65 o 
  -5   7   5        1.63        2.63      2.91 o 
  -4   7   5        6.70        4.25      2.00 o 
  -3   7   5        2.07        1.33      1.60 o 
  -2   7   5       15.65       12.37      2.34 o 
  -1   7   5       20.73       24.87      3.60 o 
   0   7   5        6.50        6.51      1.83 o 
   1   7   5        0.05        3.51      2.06 o 
   2   7   5        0.67        0.56      2.72 o 
   3   7   5        2.52        6.04      5.07 o 
   4   7   5        2.58        3.67      2.36 o 
 -11   0   6        0.12       -1.31      1.60 o 
 -10   0   6       50.35       37.46      5.24 o 
  -9   0   6        0.63        1.32      1.68 o 
  -8   0   6       22.21       24.90      3.10 o 
  -7   0   6      185.00      185.03      6.17 o 
  -6   0   6        0.93        1.62      1.27 o 
  -5   0   6     2864.64     3120.41     32.39 o 
  -4   0   6      532.27      580.12     16.10 o 
  -3   0   6     1300.06     1230.89     21.98 o 
  -2   0   6     1944.32     1840.50     20.09 o 
  -1   0   6      316.90      297.98      4.63 o 
   0   0   6     1332.64     1405.51     12.85 o 
   1   0   6     1184.99     1228.70     11.76 o 
   2   0   6       68.66       64.88      3.37 o 
   3   0   6      171.98      177.95      3.77 o 
   4   0   6      132.73      146.99      4.47 o 
   5   0   6      338.51      347.92      8.25 o 
   6   0   6        0.43       -0.15      2.98 o 
   7   0   6      724.97      806.25     24.90 o 
   8   0   6       22.84       19.01      5.73 o 
   9   0   6      585.59      601.77     23.00 o 
  10   0   6      125.11      141.79     11.82 o 
 -11   1   6        2.42        6.25      2.51 o 
 -10   1   6       78.68       74.47      5.28 o 
  -9   1   6        0.81        0.60      1.08 o 
  -8   1   6       35.52       29.18      2.29 o 
  -7   1   6        3.18        5.09      1.18 o 
  -6   1   6        0.05       -0.05      0.83 o 
  -5   1   6       12.74       14.02      1.38 o 
  -4   1   6      658.78      641.91      7.05 o 
  -3   1   6      978.85     1070.25      9.33 o 
  -2   1   6        1.21       -0.17      0.95 o 
  -1   1   6      561.88      563.41      5.87 o 
   0   1   6      413.17      414.80      4.06 o 
   1   1   6      774.01      770.47      6.01 o 
   2   1   6      139.99      136.62      2.32 o 
   3   1   6       11.57        8.28      0.79 o 
   4   1   6        1.63        2.03      1.29 o 
   5   1   6      386.94      375.81      7.41 o 
   6   1   6       23.25       29.33      3.46 o 
   7   1   6        3.17        3.47      1.44 o 
   8   1   6       52.74       55.14      5.85 o 
   9   1   6       42.00       37.42      5.15 o 
  10   1   6        5.38        7.84      3.26 o 
 -11   2   6        0.34       -0.54      1.85 o 
 -10   2   6       28.64       32.41      8.03 o 
  -9   2   6       48.45       40.37      3.41 o 
  -8   2   6      425.15      439.96     14.07 o 
  -7   2   6       22.30       22.42      1.94 o 
  -6   2   6      198.51      205.36      4.26 o 
  -5   2   6       77.33       69.59      2.18 o 
  -4   2   6        2.43        2.43      0.96 o 
  -3   2   6       99.92       97.42      4.45 o 
  -2   2   6       34.11       37.34      2.18 o 
  -1   2   6      161.74      149.99      3.93 o 
   0   2   6       34.00       27.24      2.45 o 
   1   2   6      172.79      169.68      2.96 o 
   2   2   6      253.42      247.34      3.76 o 
   3   2   6       78.67       68.41      3.15 o 
   4   2   6      489.82      490.10      6.00 o 
   5   2   6       29.67       28.09      2.76 o 
   6   2   6       23.81       22.65      2.63 o 
   7   2   6        9.56        7.63      2.09 o 
   8   2   6        8.22       10.50      3.66 o 
   9   2   6        5.35       14.98      3.67 o 
 -11   3   6        1.06        3.51      2.40 o 
 -10   3   6        1.76        3.14      2.33 o 
  -9   3   6       47.66       47.13      5.16 o 
  -8   3   6      203.44      213.89      8.43 o 
  -7   3   6      664.28      629.12     11.18 o 
  -6   3   6       43.60       30.00      3.50 o 
  -5   3   6      671.35      685.28      9.11 o 
  -4   3   6       17.47       17.25      1.70 o 
  -3   3   6      533.17      560.65      8.63 o 
  -2   3   6       42.62       41.26      1.83 o 
  -1   3   6      771.05      819.58      8.62 o 
   0   3   6        4.09        1.79      0.72 o 
   1   3   6        9.99       10.33      1.18 o 
   2   3   6       16.70       12.29      1.52 o 
   3   3   6       10.37        9.86      1.80 o 
   4   3   6       40.21       38.34      3.14 o 
   5   3   6        0.62        0.39      2.61 o 
   6   3   6       18.78       19.94      3.57 o 
   7   3   6        2.95        1.47      1.64 o 
   8   3   6       13.12       11.80      2.35 o 
   9   3   6        6.30        9.83      3.39 o 
 -10   4   6        3.09       -0.55      3.72 o 
  -9   4   6        3.76        5.47      3.14 o 
  -8   4   6       19.22       16.57      3.39 o 
  -7   4   6       46.94       54.24      4.06 o 
  -6   4   6       27.55       35.12      2.73 o 
  -5   4   6      400.03      391.84      7.05 o 
  -4   4   6       13.37       16.21      1.81 o 
  -3   4   6       99.40      105.35      3.09 o 
  -2   4   6       31.81       34.66      1.94 o 
  -1   4   6       51.01       48.69      2.34 o 
   0   4   6       43.74       44.36      2.74 o 
   1   4   6      125.66      115.96      3.41 o 
   2   4   6      205.27      206.73     12.48 o 
   3   4   6        4.34        8.91      2.49 o 
   4   4   6       61.82       55.67      4.76 o 
   5   4   6       10.80        6.25      1.94 o 
   6   4   6       71.18       67.90      4.66 o 
   7   4   6        1.73        2.65      1.68 o 
   8   4   6        0.40        1.21      2.68 o 
  -9   5   6       22.99       26.38      4.43 o 
  -8   5   6        1.52        1.01      1.90 o 
  -7   5   6       11.43       19.28      5.35 o 
  -6   5   6       41.61       42.11      3.79 o 
  -5   5   6      154.25      159.72      4.83 o 
  -4   5   6       16.87       16.17      2.00 o 
  -3   5   6        1.27        2.45      1.25 o 
  -2   5   6      164.31      163.19      5.18 o 
  -1   5   6       89.16       91.16      3.26 o 
   0   5   6      304.78      300.02      9.51 o 
   1   5   6      203.41      208.41      7.46 o 
   2   5   6       24.42       23.45      2.11 o 
   3   5   6        0.19        0.71      1.73 o 
   4   5   6       79.55       75.95      5.94 o 
   5   5   6       73.54       74.59      6.10 o 
   6   5   6       48.35       48.65      5.47 o 
   7   5   6        3.29       -1.21      2.11 o 
  -7   6   6        1.76        4.28      2.53 o 
  -6   6   6       23.62       23.29      4.12 o 
  -5   6   6        8.55        6.82      2.13 o 
  -4   6   6       11.72       11.15      2.24 o 
  -3   6   6        3.52        4.24      1.37 o 
  -2   6   6       13.89       13.27      2.13 o 
  -1   6   6       21.14       22.54      4.14 o 
   0   6   6       10.78       12.86      1.75 o 
   1   6   6        3.36        5.37      1.42 o 
   2   6   6       36.52       34.20      4.69 o 
   3   6   6       30.93       29.38      6.03 o 
   4   6   6       20.62       20.44      3.86 o 
   5   6   6        0.03       -0.22      2.08 o 
   6   6   6        0.21       -1.30      1.90 o 
  -5   7   6        0.00       -1.14      1.87 o 
  -4   7   6       17.50       17.00      2.88 o 
  -3   7   6        0.41        0.41      1.49 o 
  -2   7   6        0.71       -1.37      1.12 o 
  -1   7   6       17.24       16.82      2.49 o 
   0   7   6      100.94      108.31      6.22 o 
   1   7   6        0.20       -1.99      1.40 o 
   2   7   6       37.07       38.88      3.84 o 
   3   7   6        4.98        9.31      2.04 o 
   4   7   6       16.93       19.92      4.22 o 
 -11   1   7       11.71       10.01      2.72 o 
 -10   1   7       29.68       24.58      4.21 o 
  -9   1   7        1.24       -0.87      1.92 o 
  -8   1   7       13.95       14.64      1.82 o 
  -7   1   7       43.14       47.31      2.57 o 
  -6   1   7      116.68      111.20      3.22 o 
  -5   1   7        8.11        6.73      1.40 o 
  -4   1   7     1649.14     1797.65     14.48 o 
  -3   1   7      259.40      271.51      5.49 o 
  -2   1   7      529.11      525.47      7.47 o 
  -1   1   7       62.26       60.18      2.02 o 
   0   1   7      907.52      935.08      7.15 o 
   1   1   7        3.65        6.10      0.82 o 
   2   1   7      873.51      927.08      7.17 o 
   3   1   7      397.46      396.63      6.00 o 
   4   1   7       36.62       35.54      1.98 o 
   5   1   7      162.06      168.78      5.14 o 
   6   1   7      251.34      254.62      6.26 o 
   7   1   7        5.67        5.45      4.22 o 
   8   1   7       19.44       20.73      4.19 o 
   9   1   7        0.20        0.83      2.68 o 
 -11   2   7        3.15        4.25      3.57 o 
 -10   2   7       24.03       25.35      4.04 o 
  -9   2   7       92.04       98.25      4.82 o 
  -8   2   7      290.32      299.96      7.58 o 
  -7   2   7      137.82      128.68      5.54 o 
  -6   2   7       56.26       63.82      2.49 o 
  -5   2   7      270.73      258.48      8.90 o 
  -4   2   7      230.18      223.32      4.63 o 
  -3   2   7      578.32      622.05      8.92 o 
  -2   2   7      290.29      291.61      3.99 o 
  -1   2   7       40.49       42.91      1.87 o 
   0   2   7        0.02        0.71      0.71 o 
   1   2   7        8.84       12.24      1.08 o 
   2   2   7     1079.40     1093.76      9.29 o 
   3   2   7      496.71      523.79      9.13 o 
   4   2   7      174.16      163.85      4.59 o 
   5   2   7       88.32       90.09      4.14 o 
   6   2   7      385.56      364.08      8.40 o 
   7   2   7       23.12       21.64      2.71 o 
   8   2   7        0.56       -0.64      2.50 o 
   9   2   7        2.31        6.11      2.92 o 
 -11   3   7        0.80        2.65      2.44 o 
 -10   3   7        0.20        0.01      2.00 o 
  -9   3   7       89.12      101.55      5.16 o 
  -8   3   7       48.94       53.09      3.98 o 
  -7   3   7     1020.01     1044.33     15.27 o 
  -6   3   7        5.33        4.14      1.57 o 
  -5   3   7      189.50      179.79      4.85 o 
  -4   3   7        6.35        3.10      1.23 o 
  -3   3   7       85.43       94.88      3.60 o 
  -2   3   7       24.82       32.90      1.76 o 
  -1   3   7      106.49       95.77      3.59 o 
   0   3   7       55.21       55.56      2.26 o 
   1   3   7      106.03      101.76      2.92 o 
   2   3   7        0.29        1.21      0.64 o 
   3   3   7       16.12       20.10      3.08 o 
   4   3   7       24.69       20.23      2.45 o 
   5   3   7       31.79       27.49      3.05 o 
   6   3   7       19.31       20.57      2.76 o 
   7   3   7        0.17       -0.29      1.59 o 
   8   3   7        0.10        2.59      1.68 o 
   9   3   7        3.46        6.67      3.05 o 
 -10   4   7       12.27       10.00      3.29 o 
  -9   4   7       89.31       89.25      7.16 o 
  -8   4   7      201.58      195.64      8.77 o 
  -7   4   7        4.74        3.91      1.69 o 
  -6   4   7      287.59      298.70      6.56 o 
  -5   4   7        2.06        2.44      1.22 o 
  -4   4   7        5.89        7.18      1.51 o 
  -3   4   7       79.38       77.18      3.54 o 
  -2   4   7      109.65      111.91      3.17 o 
  -1   4   7        5.86        8.23      1.31 o 
   0   4   7       28.69       26.05      1.95 o 
   1   4   7       73.59       75.26      3.33 o 
   2   4   7      141.28      141.26      6.82 o 
   3   4   7        0.06        2.38      3.15 o 
   4   4   7        0.67        3.63      1.99 o 
   5   4   7        0.06        1.97      1.50 o 
   6   4   7        8.56        8.25      2.23 o 
   7   4   7       24.00       16.84      2.79 o 
   8   4   7        2.56        4.00      2.13 o 
  -9   5   7       34.50       36.93      5.13 o 
  -8   5   7        3.25        0.60      2.00 o 
  -7   5   7        0.01       -1.63      2.02 o 
  -6   5   7      106.58      113.74      5.58 o 
  -5   5   7       91.72       88.87      3.95 o 
  -4   5   7      174.41      170.14      7.58 o 
  -3   5   7       27.13       26.84      2.64 o 
  -2   5   7       13.45       13.60      1.99 o 
  -1   5   7       12.63       14.31      1.70 o 
   0   5   7       27.73       24.36      2.27 o 
   1   5   7      191.71      191.82      7.24 o 
   2   5   7       35.39       33.34      3.50 o 
   3   5   7       76.50       66.92      5.84 o 
   4   5   7        3.13        2.52      2.14 o 
   5   5   7        2.83        2.46      2.81 o 
   6   5   7       37.32       41.52      5.71 o 
   7   5   7        1.39       -0.99      2.30 o 
  -7   6   7       12.16       21.90      4.21 o 
  -6   6   7        3.01        0.64      1.76 o 
  -5   6   7      119.42      118.64      5.90 o 
  -4   6   7        0.28        1.80      2.03 o 
  -3   6   7        8.99        7.91      1.59 o 
  -2   6   7       27.11       24.74      2.81 o 
  -1   6   7        6.02        4.98      1.51 o 
   0   6   7        4.11        5.42      2.16 o 
   1   6   7       10.92       11.35      2.12 o 
   2   6   7        0.39        1.27      2.26 o 
   3   6   7        6.22       10.34      2.13 o 
   4   6   7        0.00        0.57      1.96 o 
   5   6   7       29.04       35.76      7.50 o 
  -5   7   7       12.93       10.06      2.53 o 
  -4   7   7       12.87        9.70      2.37 o 
  -3   7   7        0.02        3.26      1.72 o 
  -2   7   7        0.55       -0.56      1.43 o 
  -1   7   7        8.97        9.68      2.21 o 
   0   7   7        0.00        2.20      1.98 o 
   1   7   7       92.07      101.73     14.79 o 
   2   7   7       14.58       18.47      3.26 o 
   3   7   7        0.18       -0.06      3.07 o 
 -11   0   8       19.23       20.60      4.56 o 
 -10   0   8        3.11        2.04      1.78 o 
  -9   0   8      163.14      149.86      7.48 o 
  -8   0   8        3.63        2.29      1.51 o 
  -7   0   8       79.22       74.36      4.29 o 
  -6   0   8      378.18      384.23      8.51 o 
  -5   0   8     1569.43     1665.53     41.58 o 
  -4   0   8       63.51       66.83      4.75 o 
  -3   0   8       71.42       71.14      5.35 o 
  -2   0   8      118.61      125.97      5.77 o 
  -1   0   8      452.42      469.59      6.78 o 
   0   0   8      504.94      532.53      7.32 o 
   1   0   8     1876.24     1985.01     18.06 o 
   2   0   8      887.47      935.71     15.17 o 
   3   0   8      354.89      400.24      6.48 o 
   4   0   8       29.38       32.70      2.19 o 
   5   0   8       46.68       49.87      3.30 o 
   6   0   8      329.23      341.78      9.26 o 
   7   0   8      475.83      454.46     19.13 o 
   8   0   8        9.65       11.95      4.94 o 
   9   0   8      142.67      153.42     12.32 o 
 -11   1   8      123.18      120.67      5.44 o 
 -10   1   8       17.76       18.55      2.64 o 
  -9   1   8        4.98        4.75      1.66 o 
  -8   1   8        0.02       -0.10      1.07 o 
  -7   1   8      379.04      367.00      6.25 o 
  -6   1   8       19.72       27.85      1.94 o 
  -5   1   8      289.09      297.36      4.76 o 
  -4   1   8      296.16      303.72      4.53 o 
  -3   1   8       19.90       20.08      2.02 o 
  -2   1   8      173.91      160.49      3.37 o 
  -1   1   8      354.85      389.59      5.24 o 
   0   1   8      508.05      495.16      4.99 o 
   1   1   8     2298.70     2301.05     14.37 o 
   2   1   8        0.02        0.83      0.62 o 
   3   1   8      345.17      339.82      4.07 o 
   4   1   8      273.87      290.33      3.71 o 
   5   1   8       69.66       65.49      2.83 o 
   6   1   8      141.63      144.33      5.22 o 
   7   1   8       55.13       57.40      5.84 o 
   8   1   8       91.22       92.59      7.42 o 
   9   1   8        1.27        2.00      2.45 o 
 -11   2   8       17.43       17.98      3.86 o 
 -10   2   8        1.02        1.57      1.81 o 
  -9   2   8       26.29       23.01      3.27 o 
  -8   2   8        0.15       -0.36      1.18 o 
  -7   2   8       27.79       28.83      2.86 o 
  -6   2   8      219.70      198.04      6.28 o 
  -5   2   8        1.84       -0.96      0.79 o 
  -4   2   8        1.66        1.11      1.17 o 
  -3   2   8      176.66      198.43      4.98 o 
  -2   2   8      460.27      523.38      8.11 o 
  -1   2   8        0.90        1.60      0.78 o 
   0   2   8      542.69      534.10      6.62 o 
   1   2   8       69.37       71.49      2.20 o 
   2   2   8       36.88       34.59      1.64 o 
   3   2   8        6.54        7.11      1.00 o 
   4   2   8       23.99       25.12      2.65 o 
   5   2   8       72.68       65.85      4.29 o 
   6   2   8       15.88       11.94      2.25 o 
   7   2   8      118.26      115.73      7.36 o 
   8   2   8        5.17        7.03      3.29 o 
   9   2   8        0.15        3.32      2.69 o 
 -11   3   8        4.91        9.01      3.09 o 
 -10   3   8        0.25        1.16      1.92 o 
  -9   3   8      141.74      138.56      6.40 o 
  -8   3   8      143.06      151.19      7.17 o 
  -7   3   8     1772.97     1842.37     24.01 o 
  -6   3   8       51.06       54.95      3.76 o 
  -5   3   8        0.20        0.57      1.01 o 
  -4   3   8       29.75       30.16      2.65 o 
  -3   3   8      357.52      355.43      7.48 o 
  -2   3   8       54.42       52.39      2.14 o 
  -1   3   8      106.72      122.03      3.22 o 
   0   3   8       12.92       11.54      1.39 o 
   1   3   8        0.09        1.04      0.77 o 
   2   3   8       45.54       42.17      1.93 o 
   3   3   8      219.97      220.76      5.34 o 
   4   3   8      108.00       98.34      4.44 o 
   5   3   8       66.81       69.63      5.73 o 
   6   3   8        0.04        0.35      1.52 o 
   7   3   8        7.71        9.57      2.36 o 
   8   3   8        5.43        9.42      3.42 o 
 -10   4   8       38.91       41.63      7.14 o 
  -9   4   8       55.06       57.65     14.09 o 
  -8   4   8        0.03        0.21      1.43 o 
  -7   4   8        0.59       -0.88      2.30 o 
  -6   4   8        3.55        1.95      1.42 o 
  -5   4   8        7.24        7.58      1.58 o 
  -4   4   8       35.56       28.74      3.22 o 
  -3   4   8        9.13       10.35      1.86 o 
  -2   4   8        6.75        5.38      1.19 o 
  -1   4   8       88.48       80.80      2.89 o 
   0   4   8        0.01       -0.82      0.79 o 
   1   4   8      189.44      175.62      5.42 o 
   2   4   8      158.36      160.11      5.37 o 
   3   4   8      112.15      112.96      5.66 o 
   4   4   8       74.32       79.34      4.67 o 
   5   4   8        4.08        8.00      2.86 o 
   6   4   8        7.00        4.74      1.94 o 
   7   4   8        6.44        5.62      3.53 o 
   8   4   8        8.66       14.04      2.86 o 
  -9   5   8        1.06       -0.07      1.58 o 
  -8   5   8       32.04       34.94      4.94 o 
  -7   5   8        1.14        2.35      1.79 o 
  -6   5   8        6.49        9.12      1.89 o 
  -5   5   8       26.15       22.72      2.44 o 
  -4   5   8      100.02       88.84      4.02 o 
  -3   5   8        7.74        8.90      1.84 o 
  -2   5   8       15.35       16.69      2.28 o 
  -1   5   8        0.56        0.53      0.95 o 
   0   5   8       27.36       28.98      2.89 o 
   1   5   8       87.71       98.06      4.07 o 
   2   5   8       70.98       68.70      4.25 o 
   3   5   8       33.31       30.89      3.24 o 
   4   5   8        1.99        6.41      1.76 o 
   5   5   8        8.70        9.54      3.56 o 
   6   5   8        6.31       13.20      5.91 o 
  -7   6   8        4.39        3.70      2.50 o 
  -6   6   8       18.64       21.41      3.19 o 
  -5   6   8        8.74        6.62      3.56 o 
  -4   6   8        8.20       11.36      1.94 o 
  -3   6   8       64.77       58.73      5.27 o 
  -2   6   8        2.02        1.41      1.30 o 
  -1   6   8        3.81        3.72      1.49 o 
   0   6   8        6.41        5.60      1.63 o 
   1   6   8       18.59       24.93      3.65 o 
   2   6   8       40.73       43.03      3.82 o 
   3   6   8        8.63       10.71      3.37 o 
   4   6   8        2.27        4.48      1.80 o 
   5   6   8        1.43        4.23      1.97 o 
  -5   7   8        0.37        0.95      1.72 o 
  -4   7   8       19.50       31.14      3.70 o 
  -3   7   8        7.71       10.03      2.99 o 
  -2   7   8        0.15       -0.24      1.37 o 
  -1   7   8       65.83       75.15      4.87 o 
   0   7   8        4.74        6.12      3.48 o 
   1   7   8       27.43       30.46      6.40 o 
   2   7   8        1.81       -0.93      1.94 o 
 -11   1   9       55.69       63.28      4.54 o 
 -10   1   9      131.29      134.58      5.51 o 
  -9   1   9       33.64       35.71      3.26 o 
  -8   1   9       11.31       15.39      2.28 o 
  -7   1   9        0.45        1.23      1.08 o 
  -6   1   9      330.83      325.85      5.48 o 
  -5   1   9        4.44        5.67      1.04 o 
  -4   1   9      112.58      109.62      2.78 o 
  -3   1   9       96.28      101.14      3.63 o 
  -2   1   9       35.99       34.50      1.76 o 
  -1   1   9      414.86      426.61      5.16 o 
   0   1   9      146.47      150.47      2.78 o 
   1   1   9     1604.62     1677.19     11.89 o 
   2   1   9        3.94        6.61      0.95 o 
   3   1   9      184.89      191.25      3.17 o 
   4   1   9        5.14        6.98      1.19 o 
   5   1   9       42.47       40.76      2.19 o 
   6   1   9        6.03        3.66      1.67 o 
   7   1   9       17.14       24.31      4.27 o 
   8   1   9       42.21       32.03      5.00 o 
   9   1   9        4.35        3.68      2.62 o 
 -11   2   9        3.22        1.76      1.98 o 
 -10   2   9       94.10       98.94      5.21 o 
  -9   2   9       91.29       82.21      5.73 o 
  -8   2   9        0.32        0.21      1.30 o 
  -7   2   9      200.13      195.56      8.25 o 
  -6   2   9        7.18        8.44      1.74 o 
  -5   2   9        7.80        7.89      1.78 o 
  -4   2   9       68.67       70.11      3.52 o 
  -3   2   9      162.19      171.55      4.83 o 
  -2   2   9      187.93      170.07      3.41 o 
  -1   2   9      228.64      243.17      4.41 o 
   0   2   9     1289.61     1372.65     21.33 o 
   1   2   9     1195.14     1174.35     10.39 o 
   2   2   9      205.99      210.10      3.21 o 
   3   2   9      745.51      738.22      7.95 o 
   4   2   9      676.94      660.09      9.61 o 
   5   2   9      125.42      128.22      4.47 o 
   6   2   9        4.86        6.42      1.84 o 
   7   2   9        2.39        5.80      2.72 o 
   8   2   9        0.09        1.33      2.37 o 
 -10   3   9        1.81       -1.85      1.56 o 
  -9   3   9       24.62       27.28      3.28 o 
  -8   3   9       71.86       61.99      4.42 o 
  -7   3   9      109.26      103.12      7.22 o 
  -6   3   9        0.14        0.92      1.17 o 
  -5   3   9       22.71       22.92      2.25 o 
  -4   3   9       41.82       39.89      3.56 o 
  -3   3   9        2.74        2.75      1.25 o 
  -2   3   9        5.33        5.14      1.38 o 
  -1   3   9       51.00       57.48      2.53 o 
   0   3   9        1.87        3.78      1.02 o 
   1   3   9       55.33       52.01      2.41 o 
   2   3   9      107.25      113.80      3.26 o 
   3   3   9      329.19      309.34      6.52 o 
   4   3   9      103.59       96.07      3.90 o 
   5   3   9        3.43        6.24      1.97 o 
   6   3   9        4.08        5.08      1.88 o 
   7   3   9        1.62        6.67      2.06 o 
   8   3   9        1.79        1.34      2.60 o 
 -10   4   9        6.07       11.21      3.15 o 
  -9   4   9       35.05       31.13      5.44 o 
  -8   4   9       94.29       94.47      5.51 o 
  -7   4   9        1.61        0.06      1.54 o 
  -6   4   9      172.40      173.46      5.24 o 
  -5   4   9        0.23       -1.61      1.25 o 
  -4   4   9        2.03        0.57      1.24 o 
  -3   4   9       34.58       41.36      3.15 o 
  -2   4   9        1.82        0.69      1.76 o 
  -1   4   9       34.38       35.52      2.29 o 
   0   4   9       85.81       80.31      3.12 o 
   1   4   9       17.89       19.48      1.89 o 
   2   4   9       90.21       89.34      4.41 o 
   3   4   9      296.69      293.88      7.77 o 
   4   4   9      129.90      123.65      4.64 o 
   5   4   9      110.10      122.02      7.03 o 
   6   4   9        0.89        1.40      1.68 o 
   7   4   9       20.36       26.81      3.38 o 
  -9   5   9        0.42        1.01      3.54 o 
  -8   5   9        0.11        4.04      2.03 o 
  -7   5   9        5.61        6.43      2.41 o 
  -6   5   9        0.45       -0.73      1.32 o 
  -5   5   9        1.27       -1.47      1.21 o 
  -4   5   9       24.41       17.27      2.50 o 
  -3   5   9       65.97       67.54      5.28 o 
  -2   5   9        0.30       -0.34      1.08 o 
  -1   5   9       33.39       30.85      2.90 o 
   0   5   9       71.51       74.65      4.83 o 
   1   5   9       87.05       88.62      4.62 o 
   2   5   9        0.91        1.91      1.82 o 
   3   5   9        2.68        2.62      1.47 o 
   4   5   9       48.91       45.18      4.12 o 
   5   5   9       85.18       84.01      5.37 o 
   6   5   9       17.64       19.38      3.76 o 
  -7   6   9        0.05       -1.76      1.84 o 
  -6   6   9        0.03       -2.31      1.54 o 
  -5   6   9        1.40       -0.63      1.35 o 
  -4   6   9        3.41        2.47      1.77 o 
  -3   6   9       22.26       19.78      2.75 o 
  -2   6   9        6.93        6.37      1.82 o 
  -1   6   9       57.88       61.36      4.18 o 
   0   6   9       63.45       63.28      7.03 o 
   1   6   9       71.91       75.96      6.09 o 
   2   6   9        6.40        4.50      1.98 o 
   3   6   9        8.54        7.42      2.17 o 
   4   6   9        0.17        0.78      1.53 o 
  -4   7   9       66.56       70.10      5.82 o 
  -3   7   9        3.31        0.17      3.37 o 
  -2   7   9        0.74       -0.12      1.55 o 
  -1   7   9       29.80       25.69      4.04 o 
   0   7   9        0.58        0.66      3.49 o 
   1   7   9        0.03        0.14      1.70 o 
   2   7   9        0.40       -0.57      1.51 o 
 -11   0  10        0.98        1.76      2.32 o 
 -10   0  10       65.74       51.65      6.98 o 
  -9   0  10       35.92       26.11      4.98 o 
  -8   0  10       19.34       20.53      5.80 o 
  -7   0  10      198.46      189.70      6.40 o 
  -6   0  10      173.84      177.09     10.82 o 
  -5   0  10      458.53      474.01     15.34 o 
  -4   0  10      132.38      140.76      8.19 o 
  -3   0  10        0.02        0.14      1.55 o 
  -2   0  10      415.79      398.34      8.69 o 
  -1   0  10     1784.96     1941.52     18.82 o 
   0   0  10      764.00      872.69     15.04 o 
   1   0  10     1096.53     1148.83     13.00 o 
   2   0  10       17.34       16.69      1.85 o 
   3   0  10       52.63       50.28      3.11 o 
   4   0  10      144.06      140.11      4.26 o 
   5   0  10       73.39       68.54      8.44 o 
   6   0  10        0.12        0.12      1.72 o 
   7   0  10       46.20       35.45      7.05 o 
   8   0  10      106.02      102.12     11.12 o 
 -11   1  10        4.53        6.76      2.37 o 
 -10   1  10       16.09       25.86      3.02 o 
  -9   1  10       61.98       61.68      4.16 o 
  -8   1  10       26.10       30.54      2.98 o 
  -7   1  10        7.58        9.51      1.91 o 
  -6   1  10      323.28      316.52      7.40 o 
  -5   1  10       53.13       50.33      3.18 o 
  -4   1  10      515.34      529.10     11.07 o 
  -3   1  10        6.38        6.92      1.63 o 
  -2   1  10        0.86        2.16      1.45 o 
  -1   1  10      713.33      724.38      7.42 o 
   0   1  10      451.86      471.74      5.29 o 
   1   1  10       55.33       57.84      2.01 o 
   2   1  10       34.14       31.68      1.62 o 
   3   1  10        0.24        0.34      0.76 o 
   4   1  10       88.13       85.09      2.92 o 
   5   1  10       25.90       27.06      2.42 o 
   6   1  10        1.28        1.82      1.61 o 
   7   1  10       50.93       61.55      4.49 o 
   8   1  10        5.58        7.46      3.05 o 
 -11   2  10       10.67        7.44      2.76 o 
 -10   2  10       95.16       97.79      6.99 o 
  -9   2  10       28.16       25.88      3.11 o 
  -8   2  10       15.94       14.80      2.39 o 
  -7   2  10      174.05      173.34      7.66 o 
  -6   2  10      182.21      186.30      5.73 o 
  -5   2  10       16.95       11.80      1.69 o 
  -4   2  10        6.67        5.43      1.66 o 
  -3   2  10      108.31      120.98      5.40 o 
  -2   2  10       37.48       37.23      1.95 o 
  -1   2  10       12.78       15.10      1.52 o 
   0   2  10       33.75       42.81      2.22 o 
   1   2  10      513.56      519.63      6.48 o 
   2   2  10        1.54        1.48      0.73 o 
   3   2  10      195.71      192.73      3.96 o 
   4   2  10      190.06      192.42      7.84 o 
   5   2  10      350.65      372.64      7.51 o 
   6   2  10       18.28       18.85      2.33 o 
   7   2  10       11.15       11.08      3.44 o 
   8   2  10       14.88       24.04      3.32 o 
 -10   3  10       28.59       29.51      3.55 o 
  -9   3  10       13.63       18.02      2.84 o 
  -8   3  10      156.06      170.29      6.36 o 
  -7   3  10        7.88        8.58      2.09 o 
  -6   3  10      364.90      349.46      7.17 o 
  -5   3  10        6.99        5.04      1.52 o 
  -4   3  10       39.85       36.84      3.06 o 
  -3   3  10       14.90       15.62      2.77 o 
  -2   3  10       67.67       60.87      2.46 o 
  -1   3  10       39.62       34.56      2.81 o 
   0   3  10       30.74       35.75      2.29 o 
   1   3  10       50.88       55.79      2.66 o 
   2   3  10      129.68      124.48      4.15 o 
   3   3  10      105.41      110.94      4.13 o 
   4   3  10        4.58        5.23      1.54 o 
   5   3  10       62.10       57.86      4.17 o 
   6   3  10       41.01       42.53      3.38 o 
   7   3  10       22.79       26.47      2.85 o 
   8   3  10        5.13       11.15      2.40 o 
 -10   4  10        2.12        2.19      2.14 o 
  -9   4  10       11.02       11.47      2.54 o 
  -8   4  10        4.39        8.06      2.17 o 
  -7   4  10       31.14       36.36      3.70 o 
  -6   4  10       73.54       75.60      3.98 o 
  -5   4  10        0.35       -0.23      1.08 o 
  -4   4  10       23.48       24.94      2.78 o 
  -3   4  10      110.88      104.00      4.35 o 
  -2   4  10      113.39      112.20      6.94 o 
  -1   4  10      137.56      143.64      3.96 o 
   0   4  10       10.66       10.16      1.52 o 
   1   4  10      450.22      451.57      7.37 o 
   2   4  10       21.44       19.44      3.93 o 
   3   4  10       33.55       36.21      3.53 o 
   4   4  10        0.01        0.04      1.24 o 
   5   4  10        6.48        9.33      2.12 o 
   6   4  10       11.39       14.44      2.46 o 
   7   4  10        3.08        3.30      1.70 o 
  -8   5  10       17.13       11.48      2.63 o 
  -7   5  10        5.72        7.44      2.33 o 
  -6   5  10       25.80       31.97      3.01 o 
  -5   5  10        0.26        0.45      1.26 o 
  -4   5  10       11.10       11.13      2.97 o 
  -3   5  10       24.75       27.03      2.96 o 
  -2   5  10        5.43        5.87      1.64 o 
  -1   5  10        1.99        2.17      1.24 o 
   0   5  10        0.00        0.61      1.12 o 
   1   5  10       42.87       39.33      3.51 o 
   2   5  10       17.45       17.46      2.73 o 
   3   5  10       11.03       13.31      2.60 o 
   4   5  10      107.92       98.31     10.83 o 
   5   5  10       41.96       32.25      5.55 o 
   6   5  10        0.20        7.22      2.29 o 
  -7   6  10        3.05        7.54      2.56 o 
  -6   6  10        7.33        3.80      2.06 o 
  -5   6  10        2.22        4.94      1.69 o 
  -4   6  10        0.64        1.91      1.42 o 
  -3   6  10        1.66        0.45      1.31 o 
  -2   6  10        2.30        2.67      1.56 o 
  -1   6  10        2.75        2.66      1.78 o 
   0   6  10       17.56       17.73      3.29 o 
   1   6  10        3.01        4.67      2.31 o 
   2   6  10        3.07        5.26      2.09 o 
   3   6  10        2.81        1.22      1.70 o 
   4   6  10       25.54       34.42      5.13 o 
  -3   7  10        4.03        6.51      2.17 o 
  -2   7  10        4.16        6.86      2.39 o 
  -1   7  10        1.26        1.17      2.09 o 
   0   7  10       24.63       28.40      4.25 o 
   1   7  10       29.43       26.94      4.15 o 
 -11   1  11        5.94        8.54      2.57 o 
 -10   1  11        0.00        0.09      1.75 o 
  -9   1  11      141.11      130.38      7.45 o 
  -8   1  11      135.67      132.15      5.17 o 
  -7   1  11      235.91      214.99      6.21 o 
  -6   1  11        9.93       12.10      1.79 o 
  -5   1  11        1.09       -0.42      1.08 o 
  -4   1  11      465.20      473.09      8.81 o 
  -3   1  11        9.77        9.76      1.83 o 
  -2   1  11       41.96       43.15      2.28 o 
  -1   1  11       40.65       48.90      2.09 o 
   0   1  11       24.74       23.51      1.54 o 
   1   1  11      180.80      192.28      3.46 o 
   2   1  11       16.52       19.63      1.46 o 
   3   1  11        2.23        2.90      0.94 o 
   4   1  11      180.31      179.45      4.10 o 
   5   1  11      102.70       98.60      4.02 o 
   6   1  11        3.83        6.06      1.87 o 
   7   1  11        0.02       -1.35      1.54 o 
   8   1  11        0.83       -2.14      2.13 o 
 -11   2  11        0.01        1.59      1.81 o 
 -10   2  11       47.29       48.36      4.24 o 
  -9   2  11       42.94       53.67      4.21 o 
  -8   2  11       24.77       30.42      3.15 o 
  -7   2  11        7.16       10.42      2.01 o 
  -6   2  11      243.74      215.72      6.30 o 
  -5   2  11       33.71       37.33      3.77 o 
  -4   2  11      229.29      223.44      6.16 o 
  -3   2  11       32.77       33.62      2.83 o 
  -2   2  11      227.22      258.54      4.76 o 
  -1   2  11      302.68      286.76      5.16 o 
   0   2  11       41.98       41.69      2.54 o 
   1   2  11       52.35       55.09      2.46 o 
   2   2  11       45.23       46.41      1.91 o 
   3   2  11       38.39       37.50      4.24 o 
   4   2  11       24.98       25.51      3.22 o 
   5   2  11        0.34       -0.38      1.20 o 
   6   2  11       16.05       21.44      2.88 o 
   7   2  11       56.82       59.04      4.77 o 
   8   2  11       10.89       10.89      2.42 o 
 -10   3  11        7.43        7.19      2.21 o 
  -9   3  11       54.79       63.08      4.80 o 
  -8   3  11        4.76        3.83      1.72 o 
  -7   3  11      121.14      129.16      5.50 o 
  -6   3  11      229.10      223.33      5.88 o 
  -5   3  11       81.90       78.33      6.88 o 
  -4   3  11       36.65       31.91      3.49 o 
  -3   3  11        0.51        0.30      1.21 o 
  -2   3  11        9.52        9.72      1.73 o 
  -1   3  11       10.10        9.13      1.37 o 
   0   3  11       66.25       74.38      3.01 o 
   1   3  11       19.31       17.27      1.81 o 
   2   3  11        5.60        4.03      1.44 o 
   3   3  11        6.94        6.30      1.56 o 
   4   3  11        5.37        5.51      1.50 o 
   5   3  11        3.03        2.46      1.46 o 
   6   3  11       18.73       22.94      2.64 o 
   7   3  11        5.39        8.80      2.53 o 
  -9   4  11        2.52        5.45      3.67 o 
  -8   4  11       51.82       58.37      4.76 o 
  -7   4  11       32.90       33.73      3.74 o 
  -6   4  11        0.02        1.09      1.36 o 
  -5   4  11      121.55      124.33      8.24 o 
  -4   4  11        9.54        8.15      1.91 o 
  -3   4  11       31.56       24.33      2.72 o 
  -2   4  11       35.97       34.50      3.06 o 
  -1   4  11        7.70        8.60      1.81 o 
   0   4  11       90.35       89.51      3.77 o 
   1   4  11      853.00      850.53     13.34 o 
   2   4  11      166.29      164.63      5.97 o 
   3   4  11      265.77      263.41      7.66 o 
   4   4  11       20.31       19.65      2.51 o 
   5   4  11       20.08       20.67      2.62 o 
   6   4  11        5.61        8.16      1.92 o 
  -8   5  11       16.72       22.13      3.35 o 
  -7   5  11        9.99       13.55      2.37 o 
  -6   5  11        2.53        4.01      1.78 o 
  -5   5  11        3.52        2.17      1.51 o 
  -4   5  11       55.00       45.31      3.83 o 
  -3   5  11       26.82       23.69      2.90 o 
  -2   5  11       15.93       19.30      2.57 o 
  -1   5  11       42.11       41.86      3.49 o 
   0   5  11       26.29       23.68      3.40 o 
   1   5  11        0.02        0.90      1.69 o 
   2   5  11        0.03       -1.68      1.31 o 
   3   5  11        0.45        2.53      1.68 o 
   4   5  11       29.01       28.09      3.55 o 
   5   5  11       33.57       41.62      4.19 o 
  -6   6  11       88.71       87.44      5.99 o 
  -5   6  11       33.15       36.50      3.46 o 
  -4   6  11        2.10        0.27      2.58 o 
  -3   6  11        4.59        0.77      1.76 o 
  -2   6  11        3.07        3.68      1.70 o 
  -1   6  11        0.83        1.53      1.48 o 
   0   6  11        2.93        1.81      2.51 o 
   1   6  11        6.39        5.24      2.30 o 
   2   6  11        7.67        6.86      2.54 o 
   3   6  11        1.22       -0.03      2.22 o 
  -2   7  11       13.01       18.73      2.89 o 
  -1   7  11       31.42       41.93      6.08 o 
 -11   0  12       55.17       39.58      6.71 o 
 -10   0  12        1.81        3.00      2.44 o 
  -9   0  12       39.89       34.19      6.03 o 
  -8   0  12      288.65      260.06     13.24 o 
  -7   0  12       22.69       23.27      5.02 o 
  -6   0  12      411.45      422.07      9.57 o 
  -5   0  12       11.81        9.82      3.48 o 
  -4   0  12       29.57       26.32      4.82 o 
  -3   0  12        4.54        5.00      2.19 o 
  -2   0  12       46.40       42.34      3.71 o 
  -1   0  12       41.92       42.97      2.82 o 
   0   0  12        0.78       -0.18      1.04 o 
   1   0  12       24.81       24.44      2.39 o 
   2   0  12      337.81      358.53      7.18 o 
   3   0  12       17.22       17.94      2.24 o 
   4   0  12      649.22      639.57     13.38 o 
   5   0  12       30.34       32.65      4.51 o 
   6   0  12        0.13       -1.71      3.20 o 
   7   0  12       12.81        5.22      4.08 o 
   8   0  12       18.44       13.41      5.10 o 
 -11   1  12       52.52       52.75      5.53 o 
 -10   1  12        0.12        0.85      1.72 o 
  -9   1  12        4.58        6.34      2.58 o 
  -8   1  12        0.62       -1.17      1.60 o 
  -7   1  12       65.65       64.77      3.97 o 
  -6   1  12        6.84        6.62      1.58 o 
  -5   1  12       11.56       12.41      1.61 o 
  -4   1  12      185.74      175.54      5.50 o 
  -3   1  12      663.35      689.10     10.89 o 
  -2   1  12        0.11       -1.19      0.90 o 
  -1   1  12       63.44       64.10      2.44 o 
   0   1  12        4.13        3.19      0.92 o 
   1   1  12       87.00       84.57      2.66 o 
   2   1  12        3.02        4.57      1.05 o 
   3   1  12        0.86        1.26      1.06 o 
   4   1  12      130.50      128.26      3.64 o 
   5   1  12       16.89       14.80      2.54 o 
   6   1  12       26.07       25.66      3.25 o 
   7   1  12        0.40        2.87      1.95 o 
 -11   2  12        2.66        5.60      2.20 o 
 -10   2  12        3.00        2.68      1.74 o 
  -9   2  12        3.29        1.25      2.81 o 
  -8   2  12       19.81       18.75      2.81 o 
  -7   2  12        1.67        0.51      1.41 o 
  -6   2  12        4.40        3.18      1.64 o 
  -5   2  12       46.86       44.55      3.58 o 
  -4   2  12       18.19       18.33      2.54 o 
  -3   2  12      355.37      372.29      7.94 o 
  -2   2  12      275.44      279.36      5.21 o 
  -1   2  12      152.09      145.59      7.02 o 
   0   2  12       11.21        9.00      1.45 o 
   1   2  12      646.52      637.77      7.81 o 
   2   2  12      128.89      129.35      3.75 o 
   3   2  12        9.21        9.26      1.78 o 
   4   2  12        2.81        3.75      1.47 o 
   5   2  12        4.55        5.24      1.64 o 
   6   2  12        4.12        3.61      2.23 o 
   7   2  12        7.62        9.62      3.56 o 
 -10   3  12       43.30       55.60      4.77 o 
  -9   3  12        0.61        0.62      1.69 o 
  -8   3  12        0.91        0.05      1.37 o 
  -7   3  12      160.59      152.67      6.03 o 
  -6   3  12       52.10       58.38      3.60 o 
  -5   3  12        8.09        6.31      2.02 o 
  -4   3  12       13.75       14.95      2.33 o 
  -3   3  12      143.78      132.10      4.90 o 
  -2   3  12       39.42       33.30      2.92 o 
  -1   3  12        0.76        1.30      1.01 o 
   0   3  12       42.85       36.07      3.13 o 
   1   3  12       12.40       12.45      1.71 o 
   2   3  12     1327.48     1341.22     15.59 o 
   3   3  12      201.00      207.29      5.80 o 
   4   3  12        0.30       -0.83      1.28 o 
   5   3  12       49.24       49.37      3.69 o 
   6   3  12       37.44       42.99      3.62 o 
   7   3  12       15.23       15.41      4.26 o 
  -9   4  12       26.11       27.42      3.61 o 
  -8   4  12        0.34        0.43      1.80 o 
  -7   4  12      131.53      147.87      7.81 o 
  -6   4  12      167.00      161.11      5.41 o 
  -5   4  12        2.31        2.96      1.81 o 
  -4   4  12       64.46       56.64      4.70 o 
  -3   4  12       43.99       40.89      3.49 o 
  -2   4  12       42.98       37.03      3.29 o 
  -1   4  12       10.38       10.82      2.03 o 
   0   4  12        1.69        1.96      1.26 o 
   1   4  12       13.85       17.64      2.61 o 
   2   4  12      200.57      204.71      9.08 o 
   3   4  12       12.39       10.54      3.33 o 
   4   4  12       48.24       54.00      4.45 o 
   5   4  12        4.25        2.59      1.61 o 
   6   4  12        4.28        6.03      2.06 o 
  -8   5  12       35.99       40.96      4.41 o 
  -7   5  12        2.40        3.12      1.82 o 
  -6   5  12        6.56        7.48      2.01 o 
  -5   5  12       11.54       14.97      2.75 o 
  -4   5  12       10.70        9.67      2.23 o 
  -3   5  12       24.01       24.90      3.04 o 
  -2   5  12        7.13        6.48      2.10 o 
  -1   5  12        5.55        9.84      2.10 o 
   0   5  12       53.41       50.43      5.21 o 
   1   5  12        5.24        5.42      5.34 o 
   2   5  12       52.12       52.26      4.30 o 
   3   5  12        1.39       -2.08      1.70 o 
   4   5  12        5.91        4.11      1.98 o 
  -6   6  12        1.82        2.26      1.74 o 
  -5   6  12        1.25        1.58      1.52 o 
  -4   6  12       12.26        7.52      2.32 o 
  -3   6  12       22.91       20.70      3.00 o 
  -2   6  12       52.41       49.39      4.16 o 
  -1   6  12       41.27       43.98      8.92 o 
   0   6  12        0.20        0.29      1.80 o 
   1   6  12        1.55        2.59      2.16 o 
   2   6  12        0.02        0.52      1.94 o 
 -11   1  13        0.78        3.11      2.73 o 
 -10   1  13        1.10        1.34      3.07 o 
  -9   1  13        3.02        3.91      2.77 o 
  -8   1  13       51.91       46.40      3.74 o 
  -7   1  13        4.46        3.97      2.73 o 
  -6   1  13       42.47       32.29      2.99 o 
  -5   1  13      309.77      302.92      9.44 o 
  -4   1  13       16.79       19.28      2.50 o 
  -3   1  13       10.72        9.58      2.06 o 
  -2   1  13        1.99        2.56      1.22 o 
  -1   1  13      363.35      393.79      5.92 o 
   0   1  13        0.82        1.27      0.95 o 
   1   1  13        5.64        8.13      1.23 o 
   2   1  13        0.45        2.99      1.18 o 
   3   1  13        4.70        3.92      1.30 o 
   4   1  13       11.17        8.89      1.96 o 
   5   1  13       78.56       93.12      6.44 o 
   6   1  13       42.28       46.34      4.26 o 
   7   1  13       14.06       15.88      3.68 o 
 -10   2  13       35.36       27.90      4.03 o 
  -9   2  13       59.21       52.98      4.35 o 
  -8   2  13        7.37        8.12      1.98 o 
  -7   2  13      291.46      296.81      8.00 o 
  -6   2  13      359.07      351.10      8.52 o 
  -5   2  13       49.64       45.44      3.68 o 
  -4   2  13       47.82       38.93      3.40 o 
  -3   2  13       11.01       11.64      2.12 o 
  -2   2  13       60.23       57.82      2.74 o 
  -1   2  13      209.74      209.93      4.81 o 
   0   2  13       41.45       42.66      2.57 o 
   1   2  13      852.00      816.39      9.31 o 
   2   2  13      129.61      125.55      3.67 o 
   3   2  13       12.28       11.16      2.02 o 
   4   2  13        7.60       10.90      1.98 o 
   5   2  13        9.90        8.26      1.94 o 
   6   2  13        8.05        6.08      2.27 o 
   7   2  13        0.00       -1.51      1.66 o 
 -10   3  13       14.44       18.04      2.98 o 
  -9   3  13        0.48       -0.57      1.49 o 
  -8   3  13        0.01       -1.77      1.38 o 
  -7   3  13       95.46       86.61      5.16 o 
  -6   3  13       23.13       25.47      2.73 o 
  -5   3  13       16.33       21.46      2.92 o 
  -4   3  13        1.89        2.13      1.63 o 
  -3   3  13        0.47       -0.17      1.29 o 
  -2   3  13       37.69       32.38      2.98 o 
  -1   3  13       27.64       25.39      2.15 o 
   0   3  13      310.94      300.92      6.07 o 
   1   3  13       21.94       25.67      6.64 o 
   2   3  13      350.40      380.03      7.96 o 
   3   3  13       31.81       24.47      2.67 o 
   4   3  13        0.00       -0.03      1.18 o 
   5   3  13        6.55        7.62      1.79 o 
   6   3  13        0.00       -2.43      1.62 o 
  -9   4  13        2.34        2.29      2.66 o 
  -8   4  13       25.83       25.48      4.07 o 
  -7   4  13       20.10       22.06      2.77 o 
  -6   4  13      150.46      147.59      5.97 o 
  -5   4  13       38.39       34.23      3.58 o 
  -4   4  13       10.44        8.73      2.15 o 
  -3   4  13       18.75       11.16      2.27 o 
  -2   4  13       51.46       48.14      3.69 o 
  -1   4  13       87.78       84.28      4.37 o 
   0   4  13      144.96      144.28      5.30 o 
   1   4  13      197.54      197.89      6.54 o 
   2   4  13        8.85        7.92      2.14 o 
   3   4  13      108.57      110.76      5.43 o 
   4   4  13        1.52        4.78      2.07 o 
   5   4  13        2.15        3.44      1.70 o 
  -7   5  13        0.08       -1.81      3.55 o 
  -6   5  13       37.62       37.36      3.46 o 
  -5   5  13        1.92        5.06      2.14 o 
  -4   5  13        7.85        6.24      2.12 o 
  -3   5  13       67.56       68.34      4.65 o 
  -2   5  13       89.23       90.19      5.67 o 
  -1   5  13      192.91      192.41      6.47 o 
   0   5  13       45.85       48.32     11.56 o 
   1   5  13        9.36        6.85      2.50 o 
   2   5  13        2.78        2.21      2.06 o 
   3   5  13        0.98       -2.34      1.56 o 
   4   5  13       43.10       54.18      4.76 o 
  -5   6  13        6.46        8.74      2.17 o 
  -4   6  13       26.81       27.86      3.61 o 
  -3   6  13       25.35       30.54      3.62 o 
  -2   6  13       10.39        5.11      2.05 o 
  -1   6  13        0.52       -3.01      2.00 o 
   0   6  13        0.71       -0.36      1.84 o 
   1   6  13        1.58        4.72      2.27 o 
   2   6  13       25.04       26.27      4.11 o 
 -10   0  14       78.05       96.45     10.10 o 
  -9   0  14        9.67        5.68      3.22 o 
  -8   0  14        2.65        0.79      2.88 o 
  -7   0  14       56.65       59.19      7.60 o 
  -6   0  14        0.29        1.59      1.45 o 
  -5   0  14       15.72       20.07      4.89 o 
  -4   0  14       30.45       28.95      5.25 o 
  -3   0  14       12.56       13.51      2.88 o 
  -2   0  14        9.24        9.31      2.64 o 
  -1   0  14      180.10      189.03      5.54 o 
   0   0  14        4.77        7.62      1.84 o 
   1   0  14        1.48        0.47      1.46 o 
   2   0  14      283.25      254.22      6.50 o 
   3   0  14       42.83       40.07      3.20 o 
   4   0  14      114.42      106.52      5.96 o 
   5   0  14      111.66      118.15     11.17 o 
   6   0  14        1.02       -0.92      3.29 o 
   7   0  14        5.70       11.56      4.82 o 
 -10   1  14       13.59        7.63      2.59 o 
  -9   1  14        1.93        3.75      2.56 o 
  -8   1  14        6.43        8.09      1.99 o 
  -7   1  14       23.63       20.92      2.67 o 
  -6   1  14      144.93      133.61      5.11 o 
  -5   1  14        1.94        5.58      2.38 o 
  -4   1  14       69.17       60.80      4.03 o 
  -3   1  14        2.16        2.30      1.75 o 
  -2   1  14      124.75      123.15      3.91 o 
  -1   1  14      161.78      172.02      4.09 o 
   0   1  14       97.24       95.27      2.91 o 
   1   1  14       11.13       11.57      1.41 o 
   2   1  14       69.07       71.63      2.68 o 
   3   1  14       30.26       27.63      2.27 o 
   4   1  14        0.05        0.34      1.70 o 
   5   1  14       49.24       47.55      4.19 o 
   6   1  14        0.48        3.19      1.82 o 
 -10   2  14        1.87        1.65      1.80 o 
  -9   2  14       29.40       34.28      3.76 o 
  -8   2  14        0.82        1.61      1.92 o 
  -7   2  14        3.97        2.95      1.82 o 
  -6   2  14      161.11      149.37     14.78 o 
  -5   2  14        0.87        1.15      1.67 o 
  -4   2  14        3.02        4.77      1.99 o 
  -3   2  14       71.15       69.85      4.17 o 
  -2   2  14      302.57      303.53      9.79 o 
  -1   2  14       15.95       19.34      2.02 o 
   0   2  14       70.42       67.94      3.52 o 
   1   2  14       77.45       70.28      2.96 o 
   2   2  14       55.99       58.63      3.57 o 
   3   2  14       23.99       22.93      2.61 o 
   4   2  14        2.73        0.66      1.47 o 
   5   2  14        3.35        2.58      2.01 o 
   6   2  14        1.48        3.39      2.12 o 
  -9   3  14       11.57       14.05      2.72 o 
  -8   3  14        1.59        0.22      1.76 o 
  -7   3  14       30.31       26.47      3.33 o 
  -6   3  14        2.54       -2.07      1.47 o 
  -5   3  14      119.81      120.14      5.44 o 
  -4   3  14       43.87       40.29      3.70 o 
  -3   3  14        1.69        0.26      1.38 o 
  -2   3  14       82.88       83.95      4.44 o 
  -1   3  14      130.58      117.47      4.73 o 
   0   3  14      734.55      729.93     11.66 o 
   1   3  14        1.28        3.76      2.10 o 
   2   3  14      123.98      109.93     10.29 o 
   3   3  14       92.47      101.27      4.78 o 
   4   3  14        1.49        1.52      1.56 o 
   5   3  14        1.89        4.54      1.75 o 
   6   3  14        0.80       -2.33      1.63 o 
  -8   4  14        1.16        0.14      1.81 o 
  -7   4  14       91.50       95.03      4.97 o 
  -6   4  14       18.50       15.62      2.46 o 
  -5   4  14       11.99       12.67      3.05 o 
  -4   4  14        4.38        1.99      1.78 o 
  -3   4  14       11.50       10.33      2.29 o 
  -2   4  14       15.48       14.54      2.41 o 
  -1   4  14       57.00       60.85      4.09 o 
   0   4  14       16.26       17.57      3.34 o 
   1   4  14       79.99       73.01      6.16 o 
   2   4  14       33.98       33.58      3.70 o 
   3   4  14        0.55        0.90      1.82 o 
   4   4  14        0.04        0.08      1.79 o 
   5   4  14        2.20        4.61      1.77 o 
  -7   5  14        0.23       -0.85      1.43 o 
  -6   5  14        0.00       -1.65      1.36 o 
  -5   5  14       79.31       69.35      5.04 o 
  -4   5  14       19.75       16.57      2.73 o 
  -3   5  14        6.31        7.57      2.19 o 
  -2   5  14        4.00        5.64      1.82 o 
  -1   5  14       22.87       22.29      3.91 o 
   0   5  14       15.74       15.73      4.39 o 
   1   5  14        7.51        7.23      2.64 o 
   2   5  14        0.02       -0.77      1.94 o 
   3   5  14        1.28        1.61      2.04 o 
  -4   6  14       15.84       12.48      2.81 o 
  -3   6  14       20.14       21.37      4.30 o 
  -2   6  14       20.04       20.51      4.17 o 
  -1   6  14       12.04       14.17      3.25 o 
   0   6  14        0.01       -0.68      1.80 o 
 -10   1  15        0.86        3.63      2.12 o 
  -9   1  15       58.50       55.94      5.82 o 
  -8   1  15        4.49        7.26      2.66 o 
  -7   1  15        8.57        7.59      1.86 o 
  -6   1  15       22.79       26.91      4.04 o 
  -5   1  15       61.44       51.07      4.08 o 
  -4   1  15      108.94      100.56     10.49 o 
  -3   1  15      133.57      116.35      4.99 o 
  -2   1  15      152.14      149.62      4.46 o 
  -1   1  15      177.44      173.73      4.25 o 
   0   1  15       32.45       34.81      2.16 o 
   1   1  15        4.97        4.28      1.22 o 
   2   1  15       55.17       49.64      2.81 o 
   3   1  15       41.19       35.61      3.05 o 
   4   1  15        1.86        1.68      1.74 o 
   5   1  15        5.19        4.29      2.13 o 
   6   1  15        1.01        3.55      2.59 o 
 -10   2  15        2.17        2.56      3.04 o 
  -9   2  15        2.36        3.30      1.71 o 
  -8   2  15        0.03        1.00      2.21 o 
  -7   2  15       12.85       15.31      2.54 o 
  -6   2  15      146.72      135.28      5.87 o 
  -5   2  15       55.08       43.90      5.77 o 
  -4   2  15       81.14       79.25      4.68 o 
  -3   2  15      351.64      337.83     12.85 o 
  -2   2  15      312.81      307.13      7.80 o 
  -1   2  15      248.46      238.75      5.54 o 
   0   2  15        0.40        0.51      1.31 o 
   1   2  15       30.68       27.83      2.69 o 
   2   2  15       45.45       48.03      3.41 o 
   3   2  15       31.13       32.67      3.04 o 
   4   2  15        0.57        2.30      1.69 o 
   5   2  15       16.11       22.17      3.34 o 
   6   2  15       17.31       23.38      3.36 o 
  -9   3  15        5.49        9.77      2.28 o 
  -8   3  15        2.22       -1.25      1.81 o 
  -7   3  15       30.29       32.93      3.65 o 
  -6   3  15        4.52        8.26      2.43 o 
  -5   3  15       19.23       18.19      2.98 o 
  -4   3  15        0.53       -1.04      1.46 o 
  -3   3  15        3.85        2.17      1.76 o 
  -2   3  15       25.20       26.06      3.02 o 
  -1   3  15        8.79       11.90      2.16 o 
   0   3  15       51.25       51.29      3.03 o 
   1   3  15       21.26       21.87      2.93 o 
   2   3  15        5.21        4.33      1.91 o 
   3   3  15       47.49       45.33      3.67 o 
   4   3  15        2.44        4.06      1.83 o 
   5   3  15        6.67       10.21      2.48 o 
  -8   4  15       73.22       76.30      5.67 o 
  -7   4  15        1.59        5.73      2.76 o 
  -6   4  15       44.90       41.15      4.21 o 
  -5   4  15        7.72        9.30      2.47 o 
  -4   4  15       13.04       13.08      2.67 o 
  -3   4  15        0.77        1.20      1.61 o 
  -2   4  15       38.37       34.72      3.46 o 
  -1   4  15        2.12        5.09      1.79 o 
   0   4  15      108.44      112.99      6.99 o 
   1   4  15      121.09      100.23      7.11 o 
   2   4  15       36.71       36.76      3.83 o 
   3   4  15        0.36       -0.26      1.78 o 
   4   4  15        0.00        0.97      1.81 o 
  -6   5  15        0.06        0.64      1.57 o 
  -5   5  15      114.88      105.11      6.01 o 
  -4   5  15       94.74       95.07      5.71 o 
  -3   5  15       86.54       92.18      5.50 o 
  -2   5  15        9.23       10.46      2.34 o 
  -1   5  15       35.37       34.65      4.75 o 
   0   5  15        9.26       10.69      3.16 o 
   1   5  15        0.12       -3.41      2.52 o 
   2   5  15        8.33        5.99      2.96 o 
  -2   6  15        0.75        1.27      2.17 o 
 -10   0  16        5.58        5.07      3.35 o 
  -9   0  16        2.00        8.75      3.33 o 
  -8   0  16       27.16       33.78      6.56 o 
  -7   0  16        2.20        6.01      3.63 o 
  -6   0  16      188.23      192.09     12.08 o 
  -5   0  16      549.30      551.81     19.78 o 
  -4   0  16      727.51      770.64     23.18 o 
  -3   0  16       50.07       49.46      4.81 o 
  -2   0  16      109.22      114.10      5.99 o 
  -1   0  16        9.74        9.33      2.13 o 
   0   0  16       99.11       95.93      4.49 o 
   1   0  16        2.01        2.83      1.72 o 
   2   0  16        7.06        8.19      2.15 o 
   3   0  16       39.86       35.22      4.18 o 
   4   0  16      127.95      116.69     10.97 o 
   5   0  16       36.53       37.08      7.34 o 
 -10   1  16        0.07        0.11      2.72 o 
  -9   1  16       13.27       24.32      5.10 o 
  -8   1  16       10.22       12.56      3.22 o 
  -7   1  16        8.53        6.26      2.24 o 
  -6   1  16       25.89       30.99      4.50 o 
  -5   1  16      124.40      124.41      5.66 o 
  -4   1  16       25.34       22.71      4.62 o 
  -3   1  16        0.23        0.35      1.69 o 
  -2   1  16      157.82      158.27      4.76 o 
  -1   1  16       19.58       19.04      2.04 o 
   0   1  16       81.74       71.14      2.91 o 
   1   1  16       30.75       28.72      2.14 o 
   2   1  16        8.47        5.46      1.57 o 
   3   1  16       51.84       47.90      3.45 o 
   4   1  16        2.11        0.87      1.80 o 
   5   1  16        2.06        1.45      1.98 o 
  -9   2  16        0.47        1.97      2.29 o 
  -8   2  16        0.24        1.00      3.00 o 
  -7   2  16       41.69       37.44      4.23 o 
  -6   2  16        1.44        3.00      1.98 o 
  -5   2  16       41.35       43.54      4.00 o 
  -4   2  16       12.97       15.58      2.75 o 
  -3   2  16      126.42      136.27      9.14 o 
  -2   2  16       48.37       50.34      3.89 o 
  -1   2  16       21.02       24.73      2.40 o 
   0   2  16       10.48       10.69      1.79 o 
   1   2  16       24.83       25.38      2.73 o 
   2   2  16       67.21       68.52      4.02 o 
   3   2  16        0.79       -0.69      1.53 o 
   4   2  16       16.25       18.61      5.12 o 
   5   2  16        9.55       18.12      3.19 o 
  -9   3  16        4.76        6.11      2.34 o 
  -8   3  16       40.67       43.29      4.74 o 
  -7   3  16      108.94      106.11      9.56 o 
  -6   3  16       67.43       57.39      4.72 o 
  -5   3  16        9.29       10.68      2.53 o 
  -4   3  16       14.05        9.33      2.40 o 
  -3   3  16        2.81        0.84      1.62 o 
  -2   3  16       50.62       48.59      4.99 o 
  -1   3  16       78.26       78.19      5.55 o 
   0   3  16       87.30       80.58      6.20 o 
   1   3  16        4.88        3.34      2.00 o 
   2   3  16      107.98      106.58      7.11 o 
   3   3  16      128.47      130.04      5.59 o 
   4   3  16        6.00        9.22      2.22 o 
  -8   4  16        1.33        3.36      2.13 o 
  -7   4  16        7.01        9.85      2.82 o 
  -6   4  16      191.60      188.93      7.39 o 
  -5   4  16        0.23       -0.20      2.59 o 
  -4   4  16       17.72       18.60      2.99 o 
  -3   4  16       80.31       84.72      5.21 o 
  -2   4  16       31.38       36.88      3.70 o 
  -1   4  16        0.40       -1.25      2.10 o 
   0   4  16        0.66       -2.78      2.77 o 
   1   4  16       10.33        5.42      2.96 o 
   2   4  16        0.70        2.55      2.64 o 
   3   4  16        4.31        3.89      2.19 o 
  -6   5  16        4.36        7.20      3.82 o 
  -5   5  16        2.00       -0.01      1.76 o 
  -4   5  16       40.17       55.41      4.86 o 
  -3   5  16       52.05       55.23      4.70 o 
  -2   5  16       89.62       78.58      6.75 o 
  -1   5  16       20.84       18.29      3.83 o 
   0   5  16       35.21       34.36      4.99 o 
   1   5  16        9.63       17.26      3.65 o 
  -9   1  17        8.14        9.60      5.49 o 
  -8   1  17       34.17       35.18      4.72 o 
  -7   1  17       11.73       10.28      3.35 o 
  -6   1  17       49.89       51.20      8.46 o 
  -5   1  17       84.52       86.53      5.30 o 
  -4   1  17      648.36      656.00     12.66 o 
  -3   1  17      220.29      204.83      6.87 o 
  -2   1  17       68.47       74.37      4.66 o 
  -1   1  17        0.04        1.48      1.26 o 
   0   1  17      139.29      135.64      4.10 o 
   1   1  17       79.68       73.24      3.46 o 
   2   1  17       58.83       57.35      3.19 o 
   3   1  17        0.45        4.28      2.05 o 
   4   1  17        0.01        0.25      1.84 o 
   5   1  17       19.83       25.15      6.52 o 
  -9   2  17       19.56       23.79      8.80 o 
  -8   2  17       59.87       58.62      4.64 o 
  -7   2  17       45.92       49.36      4.30 o 
  -6   2  17       85.85       88.57      5.84 o 
  -5   2  17       12.60        9.54      2.54 o 
  -4   2  17        2.95        1.67      1.94 o 
  -3   2  17        0.31        1.80      1.90 o 
  -2   2  17        4.75        4.10      2.03 o 
  -1   2  17        4.09        2.06      1.78 o 
   0   2  17        5.28        6.77      1.74 o 
   1   2  17        2.00       -0.34      1.44 o 
   2   2  17        0.07        0.78      1.48 o 
   3   2  17        7.45        8.95      2.08 o 
   4   2  17       28.99       32.93      3.90 o 
  -8   3  17       20.02       23.77      3.43 o 
  -7   3  17        9.11        8.83      2.29 o 
  -6   3  17       17.98       18.39      3.22 o 
  -5   3  17        4.43        2.60      2.03 o 
  -4   3  17        0.00       -0.27      1.80 o 
  -3   3  17        6.56        8.59      2.29 o 
  -2   3  17       63.30       73.27      4.76 o 
  -1   3  17        9.36        6.94      2.75 o 
   0   3  17       21.91       25.91      4.89 o 
   1   3  17       26.79       25.74      4.16 o 
   2   3  17       58.78       60.32      4.74 o 
   3   3  17       16.20       16.31      2.60 o 
  -7   4  17        5.81        3.07      1.83 o 
  -6   4  17       48.26       43.01      4.42 o 
  -5   4  17        0.00        1.71      1.89 o 
  -4   4  17        0.02       -2.33      1.74 o 
  -3   4  17       13.51        9.07      2.44 o 
  -2   4  17        4.07        6.16      2.22 o 
  -1   4  17        3.07        4.11      2.60 o 
   0   4  17        5.54        0.56      4.97 o 
   1   4  17       17.81       13.34      3.51 o 
   2   4  17        6.50        7.88      4.48 o 
  -4   5  17       21.80       20.65      3.29 o 
  -3   5  17        2.55        4.61      2.02 o 
  -2   5  17       36.91       36.90      5.12 o 
  -1   5  17        6.14        8.53      2.84 o 
   0   5  17        0.28       -0.31      2.14 o 
  -9   0  18        4.32        5.90      3.48 o 
  -8   0  18        2.11        4.21      3.31 o 
  -7   0  18      184.08      186.87     13.06 o 
  -6   0  18       13.50       11.57      4.61 o 
  -5   0  18        2.62        5.25      4.46 o 
  -4   0  18        0.70        1.85      3.37 o 
  -3   0  18       13.70       14.13      3.39 o 
  -2   0  18        0.01       -1.97      2.06 o 
  -1   0  18       78.09       81.20      4.68 o 
   0   0  18       21.19       29.55      3.34 o 
   1   0  18       68.15       64.96      4.38 o 
   2   0  18       11.51        7.39      2.69 o 
   3   0  18       11.09       11.74      3.53 o 
   4   0  18       15.75       14.42      5.32 o 
  -9   1  18        1.71        3.06      1.83 o 
  -8   1  18       38.09       42.36      5.41 o 
  -7   1  18       22.53       25.29      6.65 o 
  -6   1  18      399.94      435.41     13.38 o 
  -5   1  18       51.95       53.10      4.62 o 
  -4   1  18      117.05      129.61      6.17 o 
  -3   1  18       55.60       65.11      4.76 o 
  -2   1  18       55.02       54.69      4.38 o 
  -1   1  18        0.01       -0.15      1.37 o 
   0   1  18        7.94        8.06      1.55 o 
   1   1  18        5.40        5.33      1.64 o 
   2   1  18       10.68        9.05      2.08 o 
   3   1  18        0.43        2.07      1.95 o 
   4   1  18        0.62        1.76      2.09 o 
  -8   2  18       13.82       18.63      3.97 o 
  -7   2  18        0.30        1.11      1.71 o 
  -6   2  18        8.20        8.92      3.59 o 
  -5   2  18        0.71       -1.06      3.07 o 
  -4   2  18        0.92       -1.91      2.12 o 
  -3   2  18       26.84       28.17      3.51 o 
  -2   2  18        2.94        2.65      2.03 o 
  -1   2  18       37.29       39.22      3.75 o 
   0   2  18       14.97       16.62      3.74 o 
   1   2  18       15.49       10.63      5.19 o 
   2   2  18       22.18       20.43      2.80 o 
   3   2  18       47.10       57.55      4.96 o 
  -7   3  18       11.96       13.45      2.58 o 
  -6   3  18       23.24       35.28      4.74 o 
  -5   3  18        1.47        2.56      1.97 o 
  -4   3  18       18.60       19.04      3.53 o 
  -3   3  18       38.09       42.29      4.99 o 
  -2   3  18       12.85       10.82      2.50 o 
  -1   3  18        6.67        7.49      5.84 o 
   0   3  18       11.41        8.55      3.38 o 
   1   3  18      130.46      115.15      7.76 o 
   2   3  18      103.09      108.56      7.63 o 
  -6   4  18        1.61       -1.10      2.70 o 
  -5   4  18        8.54       11.46      2.80 o 
  -4   4  18        9.17        3.98      2.90 o 
  -3   4  18       17.79       16.37      2.97 o 
  -2   4  18        9.90        8.10      3.20 o 
  -1   4  18       15.27       16.51      5.28 o 
   0   4  18       15.76       22.13      4.38 o 
   1   4  18        5.08        3.24      2.86 o 
  -8   1  19        2.98        7.81      2.77 o 
  -7   1  19      106.60      121.31      8.33 o 
  -6   1  19      247.41      250.13     16.26 o 
  -5   1  19        7.02        8.90      3.27 o 
  -4   1  19        0.26        3.50      2.29 o 
  -3   1  19        0.15        3.94      2.20 o 
  -2   1  19       57.24       51.89      4.37 o 
  -1   1  19       73.42       70.76      5.15 o 
   0   1  19        6.08        5.15      1.69 o 
   1   1  19        0.13        0.06      1.37 o 
   2   1  19        3.49        9.80      3.47 o 
   3   1  19        0.06        2.08      2.19 o 
  -8   2  19        6.77        5.66      6.19 o 
  -7   2  19        2.13       -1.07      2.34 o 
  -6   2  19        1.13        2.16      2.04 o 
  -5   2  19       21.92       18.17      3.25 o 
  -4   2  19        2.16        2.57      2.45 o 
  -3   2  19      149.60      137.60      9.45 o 
  -2   2  19       54.50       53.26      5.20 o 
  -1   2  19       13.41       12.68      2.56 o 
   0   2  19        8.85       10.73      3.63 o 
   1   2  19        0.26       -0.26      1.89 o 
   2   2  19        0.98        1.80      1.80 o 
  -7   3  19        3.45        2.42      2.01 o 
  -6   3  19        6.13        8.85      3.47 o 
  -5   3  19       10.42        8.19      2.65 o 
  -4   3  19        3.52        5.06      3.11 o 
  -3   3  19       30.33       30.29      3.76 o 
  -2   3  19        0.15        2.67      2.25 o 
  -1   3  19        1.88        0.12      2.72 o 
   0   3  19        5.48        4.17      3.32 o 
   1   3  19        2.95        1.52      2.72 o 
  -5   4  19        8.42        9.80      2.70 o 
  -4   4  19       17.83       23.41      3.52 o 
  -3   4  19        1.25        2.76      2.54 o 
  -2   4  19        4.24        1.76      3.40 o 
  -1   4  19        0.65        1.76      3.70 o 
  -8   0  20       14.67       20.83      5.89 o 
  -7   0  20       75.35       72.45      9.84 o 
  -6   0  20      172.17      186.53     13.30 o 
  -5   0  20      601.07      650.77     24.12 o 
  -4   0  20        7.97       13.30      5.25 o 
  -3   0  20       24.77       24.30      4.30 o 
  -2   0  20       18.33       30.13      4.54 o 
  -1   0  20       56.76       53.99      5.45 o 
   0   0  20        0.09       -2.50      1.66 o 
   1   0  20       27.55       30.55      4.48 o 
   2   0  20        0.08        2.29      2.68 o 
  -7   1  20        0.08        6.24      2.64 o 
  -6   1  20        1.83       -0.68      2.77 o 
  -5   1  20       68.51       69.75     14.42 o 
  -4   1  20        1.20        2.61      2.21 o 
  -3   1  20       11.58       16.90      3.15 o 
  -2   1  20        1.16        5.49      2.45 o 
  -1   1  20        0.06        1.79      1.79 o 
   0   1  20       16.37       15.04      2.45 o 
   1   1  20        0.00        0.76      1.83 o 
   2   1  20        0.24       -0.89      2.09 o 
  -7   2  20       12.37       13.22      3.42 o 
  -6   2  20        0.77        0.11      2.61 o 
  -5   2  20        3.48        2.72      2.22 o 
  -4   2  20       18.05       18.67      3.26 o 
  -3   2  20        2.36        2.24      2.05 o 
  -2   2  20       26.61       32.30      3.83 o 
  -1   2  20        6.99        2.21      3.03 o 
   0   2  20        1.07        3.48      4.76 o 
   1   2  20       22.29       29.80      4.83 o 
  -5   3  20       58.20       62.55      5.24 o 
  -4   3  20       49.14       56.07      4.91 o 
  -3   3  20      197.38      196.68      7.54 o 
  -2   3  20       15.65       22.62      4.48 o 
  -1   3  20        3.51       -3.00      2.50 o 
   0   3  20       18.00       23.02      4.71 o 
  -6   1  21       38.42       49.03      5.94 o 
  -5   1  21        0.23        0.28      2.44 o 
  -4   1  21        4.24        5.03      2.52 o 
  -3   1  21        0.63        2.98      2.37 o 
  -2   1  21        4.12        5.92      2.62 o 
  -1   1  21        0.01        3.42      2.38 o 
   0   1  21        0.00        0.49      2.16 o 
   1   1  21        2.10        4.79      2.24 o 
  -6   2  21        5.95        6.51      3.04 o 
  -5   2  21        4.45        9.57      3.18 o 
  -4   2  21        2.40        2.93      2.23 o 
  -3   2  21        8.39        4.22      2.45 o 
  -2   2  21       18.33       13.90      3.00 o 
  -1   2  21       17.63       24.05      4.68 o 
   0   2  21        1.09        1.54      3.84 o 
  -5   0  22       37.02       55.07      8.95 o 
  -4   0  22      140.52      165.20     12.86 o 
  -3   0  22       10.03       10.32      5.34 o 
  -2   0  22        1.40        4.05      3.16 o 
  -1   0  22       33.11       34.76      6.45 o 
  -5   1  22       18.13       20.75      7.91 o 
  -4   1  22        5.03        4.22      2.51 o 
  -3   1  22        1.57        4.79      2.52 o 
  -2   1  22        2.20        0.00      2.38 o 
  -1   1  22       17.46       16.60      4.14 o 
                                                 
